# Supplementary material for: Coordinated inhibition of C/EBP by Tribbles in multiple tissues is essential for Caenorhabditis elegans development
Source: BMC Biol. 2016 Dec 7;14:104. doi: 10.1186/s12915-016-0320-z (PMC5141650; doi:10.1186/s12915-016-0320-z)
Supplement: Additional file 8: Table S1. — List of CEBP-1 target genes and hierarchical clustering of genes and functional classes (XLSX 64 kb) [file 12915_2016_320_MOESM8_ESM.xlsx]

## Sheet: CEBP-1 targets
WormBase Gene ID WS252	Gene Name	Sequence Name	Peak location
WBGene00004929	soc-2	AC7.2	intron
WBGene00005028	sra-2	AH6.6	promoter
WBGene00015149	B0336.12	B0336.12	promoter
WBGene00015143	B0336.3	B0336.3	promoter
WBGene00015156	B0361.2	B0361.2	promoter
WBGene00015162	algn-11	B0361.8	promoter
WBGene00007180	B0457.6	B0457.6	promoter
WBGene00015268	BE0003N10.3	BE0003N10.3	promoter
WBGene00007213	C01A2.1	C01A2.1	promoter
WBGene00007215	oxa-1	C01A2.3	intron
WBGene00007216	C01A2.4	C01A2.4	promoter
WBGene00007223	C01F6.9	C01F6.9	promoter
WBGene00015474	C05D9.7	C05D9.7	promoter
WBGene00015525	rha-2	C06E1.10	promoter
WBGene00015524	C06E1.9	C06E1.9	promoter
WBGene00015561	C07A12.7	C07A12.7	promoter
WBGene00015567	bath-44	C07D10.2	promoter
WBGene00003102	mab-5	C08C3.3	promoter
WBGene00015728	C13A10.1	C13A10.1	intron
WBGene00015910	C17F4.2	C17F4.2	promoter
WBGene00015912	fbxc-50	C17F4.5	promoter
WBGene00015955	C18B2.4	C18B2.4	promoter
WBGene00002215	klc-2	C18C4.10	promoter
WBGene00015978	C18F10.7	C18F10.7	promoter
WBGene00045411	C25F9.11	C25F9.11	promoter
WBGene00194803	C25F9.16	C25F9.16	promoter
WBGene00007723	C25F9.2	C25F9.2	promoter
WBGene00004303	ran-2	C29E4.3	promoter
WBGene00016303	fbxc-32	C32B5.10	promoter
WBGene00016304	fbxc-41	C32B5.11	promoter
WBGene00002980	lgg-1	C32D5.9	promoter
WBGene00016344	rsef-1	C33D12.6	promoter
WBGene00194651	C33D9.13	C33D9.13	promoter
WBGene00016407	C34D10.2	C34D10.2	promoter
WBGene00016432	C35B1.2	C35B1.2	intron
WBGene00016488	C36C9.5	C36C9.5	promoter
WBGene00007980	C36E8.1	C36E8.1	promoter
WBGene00016507	abhd-5.2	C37H5.3	promoter
WBGene00008006	tag-325	C38D4.5	promoter
WBGene00004266	rab-1	C39F7.4	promoter
WBGene00016540	C39F7.5	C39F7.5	promoter
WBGene00006941	wnk-1	C46C2.1	promoter
WBGene00006529	tba-2	C47B2.3	promoter
WBGene00077593	C49G7.12	C49G7.12	promoter
WBGene00004187	prp-8	C50C3.6	promoter
WBGene00016803	bath-42	C50C3.8	promoter
WBGene00016862	C52A10.1	C52A10.1	promoter
WBGene00004337	rfc-1	C54G10.2	promoter
WBGene00001501	ftn-2	D1037.3	promoter
WBGene00004286	rab-39	D2013.1	promoter
WBGene00006520	tag-175	D2013.10	promoter
WBGene00017046	utx-1	D2021.1	promoter
WBGene00008430	hgap-2	D2085.5	promoter
WBGene00017097	E02C12.12	E02C12.12	promoter
WBGene00045468	F08A8.8	F08A8.8	promoter
WBGene00006923	vhp-1	F08B1.1	promoter
WBGene00008626	F09E8.8	F09E8.8	promoter
WBGene00045507	F10A3.17	F10A3.17	promoter
WBGene00004421	rpl-10	F10B5.1	promoter
WBGene00017344	F10E7.2	F10E7.2	intron
WBGene00017345	F10E7.3	F10E7.3	promoter
WBGene00017366	F10G2.7	F10G2.7	promoter
WBGene00017419	F13B9.1	F13B9.1	promoter
WBGene00001425	fis-2	F13B9.8	promoter
WBGene00008742	F13D12.8	F13D12.8	intron
WBGene00008748	yap-1	F13E6.4	intron
WBGene00017445	sid-5	F14B8.2	promoter
WBGene00003635	nhr-45	F16H11.5	promoter
WBGene00008929	F18A11.2	F18A11.2	promoter
WBGene00017597	F19C7.8	F19C7.8	intron
WBGene00017737	F23C8.8	F23C8.8	intron
WBGene00001167	eef-2	F25H5.4	promoter
WBGene00004268	rab-5	F26H9.6	promoter
WBGene00017898	F28C10.3	F28C10.3	promoter
WBGene00018145	F37C4.5	F37C4.5	promoter
WBGene00003510	mxl-2	F40G9.11	promoter
WBGene00018240	cox-17	F40G9.2	promoter
WBGene00006715	ubc-20	F40G9.3	intron
WBGene00018259	F41B4.3	F41B4.3	promoter
WBGene00023423	F43C1.7	F43C1.7	promoter
WBGene00009672	F43G9.12	F43G9.12	promoter
WBGene00001414	fer-1	F43G9.6	promoter
WBGene00006788	unc-53	F45E10.1	promoter
WBGene00018512	trpp-8	F46F11.9	promoter
WBGene00001972	hmg-1.2	F47D12.4	promoter
WBGene00003087	lsy-2	F49H12.1	promoter
WBGene00001502	ftt-2	F52D10.3	promoter
WBGene00004078	pos-1	F52E1.1	promoter
WBGene00018698	vha-18	F52E1.10	intron
WBGene00009957	F53B2.8	F53B2.8	promoter
WBGene00018823	F54E2.1	F54E2.1	promoter
WBGene00004321	rcan-1	F54E7.7	promoter
WBGene00018875	F55D1.1	F55D1.1	promoter
WBGene00006798	unc-64	F56A8.7	intron
WBGene00018953	F56C9.10	F56C9.10	intron
WBGene00002176	jip-1	F56D12.4	intron
WBGene00018966	F56D2.5	F56D2.5	promoter
WBGene00002083	inf-1	F57B9.6	promoter
WBGene00010303	cri-3	F59A2.3	promoter
WBGene00019157	H05C05.1	H05C05.1	promoter
WBGene00019207	fgt-1	H17B01.1	intron
WBGene00019209	emc-1	H17B01.4	promoter
WBGene00010425	lpin-1	H37A05.1	promoter
WBGene00010433	H40L08.1	H40L08.1	intron
WBGene00003389	mog-1	K03H1.2	promoter
WBGene00010657	K08D8.3	K08D8.3	promoter
WBGene00010700	nipi-3	K09A9.1	promoter
WBGene00004276	rab-14	K09A9.2	promoter
WBGene00019564	K09D9.1	K09D9.1	promoter
WBGene00019593	K09F6.10	K09F6.10	promoter
WBGene00019617	K10C2.1	K10C2.1	intron
WBGene00010732	K10C3.5	K10C3.5	promoter
WBGene00006753	unc-14	K10D3.2	promoter
WBGene00004736	sca-1	K11D9.2	promoter
WBGene00019664	K11H12.8	K11H12.8	intron
WBGene00000066	act-4	M03F4.2	promoter
WBGene00010913	M110.3	M110.3	promoter
WBGene00002066	ifg-1	M110.4	promoter
WBGene00001169	eef-1A.2	R03G5.1	intron
WBGene00004758	sek-1	R03G5.2	promoter
WBGene00019914	clec-150	R06B10.3	intron
WBGene00006615	trp-2	R06B10.4	intron
WBGene00011109	R07E5.1	R07E5.1	intron
WBGene00011119	R07E5.13	R07E5.13	promoter
WBGene00019967	cyp-33C8	R08F11.3	promoter
WBGene00020041	R13A1.1	R13A1.1	intron
WBGene00020045	glb-23	R13A1.8	promoter
WBGene00001082	dpy-23	R160.1	promoter
WBGene00006959	xbp-1	R74.3	promoter
WBGene00020194	T03G6.1	T03G6.1	promoter
WBGene00006539	tbb-6	T04H1.9	promoter
WBGene00020228	T05A8.2	T05A8.2	promoter
WBGene00003674	nhr-84	T06C12.7	promoter
WBGene00020407	chil-24	T10D4.3	promoter
WBGene00020447	T12B3.4	T12B3.4	intron
WBGene00011737	sqst-1	T12G3.1	promoter
WBGene00020579	T19D12.4	T19D12.4	intron
WBGene00004804	skn-1	T19E7.2	promoter
WBGene00011867	chc-1	T20G5.1	promoter
WBGene00044570	T22B7.8	T22B7.8	promoter
WBGene00020716	phf-30	T23B12.1	promoter
WBGene00001041	dnj-23	T24H10.3	promoter
WBGene00012002	T24H10.4	T24H10.4	promoter
WBGene00020877	srt-63	T28A11.15	promoter
WBGene00044526	T28A11.22	T28A11.22	promoter
WBGene00012150	syx-17	VF39H2L.1	promoter
WBGene00001980	hmr-1	W02B9.1	promoter
WBGene00020953	W02G9.3	W02G9.3	promoter
WBGene00020954	W02G9.4	W02G9.4	intron
WBGene00021025	cutl-13	W04C9.3	promoter
WBGene00004275	rab-11.2	W04G5.2	promoter
WBGene00001561	gei-4	W07B3.2	promoter
WBGene00185102	Y105C5A.1268	Y105C5A.1268	promoter
WBGene00194913	Y105C5A.1272	Y105C5A.1272	promoter
WBGene00013678	Y105E8A.20	Y105E8A.20	intron
WBGene00013685	Y105E8A.28	Y105E8A.28	promoter
WBGene00000001	aap-1	Y110A7A.10	promoter
WBGene00022460	use-1	Y110A7A.11	intron
WBGene00003924	pas-3	Y110A7A.14	promoter
WBGene00022463	elpc-1	Y110A7A.16	intron
WBGene00000184	arf-6	Y116A8C.12	promoter
WBGene00013789	Y116A8C.9	Y116A8C.9	intron
WBGene00022485	fbxa-63	Y119D3B.7	promoter
WBGene00003681	nhr-91	Y15E3A.1	promoter
WBGene00012478	Y18D10A.8	Y18D10A.8	intron
WBGene00021257	Y22D7AR.3	Y22D7AR.3	promoter
WBGene00021259	glb-30	Y22D7AR.5	intron
WBGene00021260	Y22D7AR.6	Y22D7AR.6	intron
WBGene00021287	Y24D9B.1	Y24D9B.1	intron
WBGene00012584	ceh-100	Y38E10A.6	promoter
WBGene00012585	lips-15	Y38E10A.7	promoter
WBGene00012641	epg-6	Y39A1A.1	promoter
WBGene00021435	Y39A3A.4	Y39A3A.4	promoter
WBGene00012702	ztf-20	Y39B6A.46	promoter
WBGene00000408	cdk-7	Y39G10AL.3	intron
WBGene00044066	fbxb-66	Y40B1B.3	promoter
WBGene00012738	eif-3.J	Y40B1B.5	promoter
WBGene00012813	Y43F8B.2	Y43F8B.2	promoter
WBGene00044256	Y45F10C.6	Y45F10C.6	promoter
WBGene00012909	spds-1	Y46G5A.19	intron
WBGene00012910	Y46G5A.20	Y46G5A.20	promoter
WBGene00012930	obr-1	Y47D3A.17	promoter
WBGene00012980	efhd-1	Y48B6A.6	promoter
WBGene00012989	Y48C3A.5	Y48C3A.5	promoter
WBGene00001707	grh-1	Y48G8AR.1	promoter
WBGene00001946	his-72	Y49E10.6	promoter
WBGene00013107	Y51H4A.13	Y51H4A.13	intron
WBGene00001225	eif-3.B	Y54E2A.11	promoter
WBGene00006381	tac-1	Y54E2A.3	promoter
WBGene00013189	Y54E2A.4	Y54E2A.4	promoter
WBGene00021893	ndnf-1	Y54G2A.29	promoter
WBGene00021949	clec-164	Y55F3C.5	promoter
WBGene00013274	Y57A10B.2	Y57A10B.2	promoter
WBGene00013275	btb-14	Y57A10B.3	promoter
WBGene00001330	eps-8	Y57G11C.24	promoter
WBGene00013354	snx-6	Y59A8B.22	promoter
WBGene00007009	wwp-1	Y65B4BR.4	intron
WBGene00022069	eel-1	Y67D8C.5	intron
WBGene00001393	fat-1	Y67H2A.8	promoter
WBGene00006714	ubc-19	Y69H2.6	intron
WBGene00007000	tufm-1	Y71H2AM.23	promoter
WBGene00004783	seu-1	Y73B6BL.5	promoter
WBGene00004035	pkd-2	Y73F8A.1	intron
WBGene00013557	Y75B8A.24	Y75B8A.24	intron
WBGene00013544	Y75B8A.7	Y75B8A.7	intron
WBGene00013602	Y87G2A.16	Y87G2A.16	promoter
WBGene00013595	atg-4.1	Y87G2A.3	promoter
WBGene00006936	vars-2	Y87G2A.5	promoter
WBGene00044443	ZC21.10	ZC21.10	promoter
WBGene00013845	fbxa-37	ZC47.14	promoter
WBGene00006664	twk-9	ZK1251.8	promoter
WBGene00001516	gap-2	ZK899.8	promoter

## Sheet: Enrichment classes
Class	Class #	Overlap	Total # of genes	P-value	FDR	Condition	Paper source	Enriched class for 284 down regulated genes in nipi-3(fr4) (McEwan et al.)	P-value
JEEC_233	28	35	837	2.41903e-12	8.32966e-12	Up 2>= N2 exposed to hygromycin	22520464	yes	6.84736e-92
SpellEC_1477	33	31	687	7.34652e-12	3.07584e-11	lin-35(n745)_starvation_upregulated	WBPaper00048637	yes	2.73924e-53
WBPhenotype:0001278	5	25	442	7.92157e-12	3.70955e-11	transgene expression reduced	WBPhenotype
SpellEC_844	11	35	939	5.93197e-11	1.86852e-10	Cry5B_1.5-fold_upregulated	WBPaper00038231	yes	1.47283e-72
SpellEC_1127	26	18	238	7.32712e-11	3.06118e-10	nasp-1_downregulated	WBPaper00044013	yes	1.59719e-83
SpellEC_559	22	46	1695	1.60994e-09	1.53854e-09	slr-2_regulated	WBPaper00031832
WBPhenotype:0000031	2	47	1787	2.81573e-09	2.30679e-09	slow growth	WBPhenotype
SpellEC_60	30	17	264	2.97013e-09	1.24823e-08	cgc4489_group_24	WBPaper00004489
SpellEC_735	23	20	376	3.15718e-09	1.40958e-08	sma-2_upregulated	WBPaper00037682
SpellEC_1433	20	32	1031	3.58625e-08	1.14636e-07	B.thuringiensis_0.1mix_upregulated_6h	WBPaper00046497	yes	1.84201e-89
JEEC_38	31	20	435	3.6386e-08	1.71429e-07	Regulated UP_Cadmium	15256590	yes	2.9462e-85
SpellEC_1437	29	30	936	5.00552e-08	1.7196e-07	B.thuringiensis_0.5mix_upregulated_6h	WBPaper00046497	yes	5.34132e-86
SpellEC_1006	27	24	645	8.31818e-08	3.69443e-07	spg-7(RNAi)_upregulated	WBPaper00041370	yes	4.30511e-99
WBPhenotype:0000961	10	29	919	1.19263e-07	4.25069e-07	pattern of transgene expression variant	WBPhenotype
SpellEC_846	25	20	488	2.3405e-07	1.07722e-06	Cry5B_2-fold_upregulated	WBPaper00038231	yes	8.15572e-75
JEEC_28	32	17	368	3.75847e-07	1.7084e-06	Regulated UP_Bt toxin,Cry5B	15256590	yes	7.24427e-57
WBPhenotype:0001425	9	24	707	4.4352e-07	1.84308e-06	receptor mediated endocytosis defective	WBPhenotype
JEEC_96	16	6	29	4.82073e-07	5.22129e-07	Up >1.5 by tunicamycin in N2 and ire-1	16184190	yes	7.255e-27
SpellEC_1055	12	37	1467	5.3231e-07	1.02505e-06	UVC-EtBr-exposed_vs_EtBr-exposed_51h	WBPaper00041939	yes	6.68704e-23
SpellEC_1603	13	27	887	6.85046e-07	2.46601e-06	[cgc5767]:expression_class_E_pi(23_min)	WBPaper00005767
modENCODE_43	15	14	279	1.57861e-06	5.95949e-06	YL521_LIN-35_YA_yale_stn.fc	25164749
WBPhenotype:0000137	19	9	106	1.76832e-06	4.61163e-06	mRNA levels reduced	WBPhenotype
WBPhenotype:0001181	17	6	36	1.85934e-06	2.36053e-06	accumulated somatic cell corpses	WBPhenotype	yes	7.255e-27
WBPhenotype:0000120	18	9	109	2.23439e-06	5.76019e-06	protein expression reduced	WBPhenotype
SpellEC_578	21	27	944	2.24104e-06	7.08499e-06	differentially_expressed_with_age_medoid_2	WBPaper00032165	yes	2.2908e-27
SpellEC_1395	14	29	1061	2.24386e-06	6.50581e-06	NSM_enriched_totalRNA_RNAseq	WBPaper00045974
WBPhenotype:0001236	7	26	889	2.34412e-06	7.59415e-06	transgene expression increased	WBPhenotype
JEEC_250	3	22	678	2.88052e-06	1.07783e-05	Up-un stressed aak-2 vs N2	21303547
SpellEC_1066	1	37	1589	3.53224e-06	5.76019e-06	N2_fasting_upregulated_anytime	WBPaper00041960	yes	1.21729e-33
WBPhenotype:0000062	4	38	1664	4.0257e-06	5.844e-06	lethal	WBPhenotype
SpellEC_941	24	23	754	4.72279e-06	1.63608e-05	Au-NP_regulated	WBPaper00040821
WBPhenotype:0000679	6	30	1164	4.78733e-06	1.20662e-05	transgene subcellular localization variant	WBPhenotype
WBPhenotype:0000054	8	24	814	5.15821e-06	1.693e-05	larval lethal	WBPhenotype

## Sheet: Cluster analysis
	SpellEC_1066__N2_fasting_upregulated_anytime	WBPhenotype:0000031__slow growth	JEEC_250__Up-un stressed aak-2 vs N2	WBPhenotype:0000062__lethal	WBPhenotype:0001278__transgene expression reduced	WBPhenotype:0000679__transgene subcellular localization variant	WBPhenotype:0001236__transgene expression increased	WBPhenotype:0000054__larval lethal	WBPhenotype:0001425__receptor mediated endocytosis defectivedef: Animals exhibit defects in the cell-mediated uptake of external materials via receptor activity. Receptor-mediated endocytosis ensures specificity of transport and generally occurs via clathrin-coated pits and vesicles. In C. elegans, this is often judged by the lack of yolk uptake in oocytes. [GO:0006898, pmid:16042554, WB:cab, WB:…	WBPhenotype:0000961__pattern of transgene expression variant	SpellEC_844__Cry5B_1.5-fold_upregulated	SpellEC_1055__UVC-EtBr-exposed_vs_EtBr-exposed_51h	SpellEC_1603__[cgc5767]:expression_class_E_pi(23_min)	SpellEC_1395__NSM_enriched_totalRNA_RNAseq	modENCODE_43__YL521_LIN-35_YA_yale_stn.fc	JEEC_96__Up >1.5 by tunicamycin in N2 and ire-1	WBPhenotype:0001181__accumulated somatic cell corpses	WBPhenotype:0000120__protein expression reduced	WBPhenotype:0000137__mRNA levels reduced	SpellEC_1433__B.thuringiensis_0.1mix_upregulated_6h	SpellEC_578__differentially_expressed_with_age_medoid_2	SpellEC_559__slr-2_regulated	SpellEC_735__sma-2_upregulated	SpellEC_941__Au-NP_regulated	SpellEC_846__Cry5B_2-fold_upregulated	SpellEC_1127__nasp-1_downregulated	SpellEC_1006__spg-7(RNAi)_upregulated	JEEC_233__Up 2>= N2 fed E. coli with an empty vector and exposed to hygromycin or no inhibitor for 24 hr	SpellEC_1437__B.thuringiensis_0.5mix_upregulated_6h	SpellEC_60__cgc4489_group_24	JEEC_38__Regulated UP_Cadmium	JEEC_28__Regulated UP_Bt toxin,Cry5B	SpellEC_1477__lin-35(n745)_starvation_upregulated
WBGene00006936	1	1	1	1	1	1	1	0	1	1	0	0	1	0	0	0	0	1	1	0	0	0	0	0	0	0	0	0	0	0	0	0	0
WBGene00004804	1	1	1	1	1	1	1	1	0	1	0	0	0	0	0	0	0	1	1	0	0	0	0	0	0	0	0	0	0	1	0	0	0
WBGene00004268	1	0	1	1	1	1	1	1	1	1	0	0	0	0	0	0	1	0	0	0	0	0	0	0	0	0	0	0	0	0	0	0	0
WBGene00004266	1	1	1	1	1	1	0	1	1	1	0	0	0	0	0	0	0	0	0	0	0	0	0	0	0	0	0	1	0	0	0	0	0
WBGene00010425	1	0	1	1	0	1	0	0	0	1	0	0	0	0	1	0	0	1	0	0	0	0	0	0	0	0	0	0	0	0	0	0	0
WBGene00004736	1	1	1	0	1	1	1	1	1	1	0	1	1	1	1	0	0	0	0	0	0	1	0	0	0	0	0	0	0	0	0	0	0
WBGene00001561	1	1	0	1	0	1	1	1	1	1	0	0	1	0	1	0	0	0	0	1	0	0	0	0	0	0	0	0	0	0	0	0	0
WBGene00022460	0	1	0	1	0	0	1	0	1	1	0	0	0	0	0	0	0	0	0	0	0	0	0	0	0	0	0	0	0	0	0	0	0
WBGene00003924	0	1	0	1	0	0	1	0	1	1	0	0	0	0	0	0	0	0	0	0	0	0	0	0	0	0	0	0	0	0	0	0	0
WBGene00001502	0	1	1	1	1	0	1	0	1	1	0	0	0	0	0	0	0	1	0	0	0	0	0	0	0	0	0	0	0	0	0	0	0
WBGene00004337	0	1	1	1	0	0	0	0	1	1	0	1	0	0	0	0	0	0	0	0	0	0	0	0	0	0	0	0	0	0	0	0	0
WBGene00009672	0	1	0	1	0	0	1	0	1	1	0	1	0	0	0	0	0	0	0	0	0	1	0	0	0	0	1	0	0	0	0	0	0
WBGene00007980	0	1	1	1	0	0	1	0	0	0	0	1	0	0	0	0	0	0	0	0	0	1	0	0	0	1	0	0	0	0	0	0	0
WBGene00002066	1	1	1	1	0	0	1	0	0	0	0	0	1	0	0	0	0	1	1	0	0	0	0	0	0	0	1	0	0	0	0	0	0
WBGene00002083	0	1	1	1	0	1	1	0	0	0	0	0	1	0	0	0	0	0	0	0	0	0	0	0	0	0	1	0	0	0	0	0	0
WBGene00022069	1	0	1	1	0	0	1	1	0	0	0	0	1	1	0	0	0	0	0	0	0	1	0	0	0	0	0	0	0	0	0	0	0
WBGene00017046	0	1	0	1	1	0	0	0	0	0	0	1	0	0	0	0	0	0	1	0	1	0	0	0	0	0	0	0	0	0	0	0	0
WBGene00015143	0	1	0	0	1	0	0	0	0	0	1	1	0	0	0	0	0	0	0	0	1	0	0	0	0	0	0	0	0	0	0	0	0
WBGene00004421	0	1	0	0	1	1	0	0	0	0	0	1	0	0	0	0	0	0	0	0	0	0	0	0	0	0	0	0	0	0	0	0	0
WBGene00010303	0	1	0	0	1	0	0	0	0	0	0	1	0	0	0	0	0	0	0	0	0	0	0	0	0	0	0	0	0	0	0	0	0
WBGene00003087	1	1	0	1	1	1	0	0	0	0	0	0	0	0	0	0	0	0	0	1	1	0	0	0	0	0	0	0	0	0	0	0	0
WBGene00017419	0	0	0	0	0	1	0	0	0	0	0	0	1	0	0	0	0	0	0	1	1	0	0	0	0	0	0	0	0	0	0	0	0
WBGene00001169	0	1	0	0	1	1	1	0	0	0	0	0	1	0	0	0	0	1	1	0	0	0	0	0	0	0	0	0	0	0	0	0	0
WBGene00001167	0	1	0	0	1	1	1	0	0	0	0	0	0	0	0	0	0	1	1	0	0	0	0	0	0	0	0	0	0	0	0	0	0
WBGene00004187	1	1	1	1	0	1	0	1	1	1	0	1	0	0	0	0	0	0	1	0	0	0	0	0	0	0	0	0	0	0	0	0	0
WBGene00001972	1	1	1	0	0	0	0	1	1	1	0	1	0	0	0	0	0	0	0	0	0	0	0	0	0	0	0	0	0	0	0	0	0
WBGene00001980	1	0	0	1	0	1	0	1	1	1	0	1	0	0	0	0	0	0	0	1	0	0	0	0	1	0	0	0	0	0	0	0	0
WBGene00003389	0	0	0	0	0	0	0	1	1	1	0	1	0	0	0	0	0	0	0	0	0	0	0	0	0	1	0	0	1	0	0	0	0
WBGene00006529	0	1	0	1	0	1	0	1	0	1	1	1	1	0	1	0	0	0	0	0	0	0	0	0	0	0	0	0	0	0	0	0	0
WBGene00001082	0	1	0	1	0	1	1	1	0	0	1	0	0	0	0	0	0	0	0	0	1	0	0	0	0	0	0	0	0	0	0	0	0
WBGene00015525	1	1	0	0	0	1	1	0	1	1	0	0	0	0	0	0	0	0	0	0	0	0	0	0	0	0	0	0	0	0	0	0	0
WBGene00007215	1	1	0	0	0	0	1	0	1	1	0	0	0	0	0	0	0	0	0	0	0	1	0	0	0	0	0	0	0	0	0	0	0
WBGene00013544	0	1	0	0	0	1	1	1	1	1	0	0	0	0	0	0	0	0	0	0	0	0	0	0	0	0	0	0	0	0	0	0	0
WBGene00001225	1	1	0	0	0	1	1	1	1	1	0	1	1	0	0	0	0	0	0	0	0	0	0	0	0	0	0	0	0	0	0	0	0
WBGene00019209	0	1	0	0	0	0	1	0	1	1	0	1	1	0	0	0	0	0	0	0	0	0	0	0	0	0	0	0	0	0	0	0	0
WBGene00001330	1	1	0	0	0	0	1	1	1	1	0	0	1	0	0	0	0	0	0	0	0	0	0	1	1	0	1	1	1	0	0	0	0
WBGene00011867	0	0	1	1	1	1	0	1	1	1	1	0	1	1	0	0	1	0	0	0	0	1	0	0	0	0	0	0	0	0	0	0	0
WBGene00012641	0	0	0	0	1	1	0	0	0	1	1	1	0	0	0	0	1	0	0	0	0	0	0	0	0	0	0	0	1	1	0	0	0
WBGene00006788	0	0	0	0	1	0	0	0	1	1	0	0	1	0	0	0	0	0	0	0	0	0	0	1	1	0	0	0	0	0	0	0	0
WBGene00015162	0	0	0	0	1	1	0	0	1	1	0	0	0	0	0	0	0	0	0	0	0	0	0	0	0	0	0	0	0	0	0	0	0
WBGene00015978	0	0	0	0	0	0	0	0	0	0	0	0	0	0	0	0	0	0	0	0	0	0	0	0	0	0	0	0	1	0	0	0	0
WBGene00001041	0	0	0	0	0	0	0	0	0	0	0	0	0	0	0	0	0	0	0	0	0	0	0	0	0	0	0	0	1	0	0	0	0
WBGene00012002	0	0	0	0	0	0	0	0	0	0	0	0	0	0	0	0	0	0	0	0	0	0	0	0	0	0	0	0	1	0	0	1	0
WBGene00016803	0	0	0	0	0	0	0	0	0	0	0	0	0	0	0	0	0	0	0	0	0	1	0	0	0	0	0	0	1	0	0	0	0
WBGene00018953	0	0	0	0	0	0	0	0	0	0	0	1	0	0	0	0	0	0	0	0	0	0	0	0	0	0	0	0	1	0	1	0	0
WBGene00008748	0	0	0	0	0	0	0	0	0	0	0	0	0	0	0	0	0	0	0	0	0	0	0	0	0	0	0	1	1	0	1	0	0
WBGene00020716	0	0	0	0	0	0	1	0	0	0	0	0	0	0	0	0	0	0	0	0	0	0	0	0	0	0	0	0	0	0	0	0	0
WBGene00045507	0	0	0	0	0	0	0	0	0	0	0	0	0	0	0	0	0	0	0	0	0	0	1	0	0	0	0	0	0	0	0	0	0
WBGene00004078	0	0	0	0	1	0	0	0	0	0	0	0	0	0	0	0	0	0	0	0	0	0	0	0	0	0	0	0	0	0	0	0	0
WBGene00013595	0	0	0	0	0	0	0	0	0	0	0	0	0	0	0	0	1	0	0	0	0	0	0	0	0	0	0	0	0	0	1	0	0
WBGene00013789	0	1	0	1	0	0	0	0	0	0	0	0	0	0	0	0	0	0	0	0	0	0	0	0	0	0	0	0	0	0	0	0	0
WBGene00007223	0	1	0	1	0	0	0	0	0	0	0	0	0	0	0	0	0	0	0	0	0	0	0	0	0	0	0	0	0	0	0	0	0
WBGene00018512	0	1	0	1	0	0	0	0	0	0	0	0	0	0	0	0	0	0	0	0	0	0	0	0	0	0	0	0	0	0	0	0	0
WBGene00011109	0	1	0	0	0	0	0	1	0	0	0	0	0	0	0	0	0	0	0	0	0	0	0	0	0	0	0	0	0	0	0	0	0
WBGene00001946	0	1	0	0	0	0	0	1	0	0	0	0	0	0	0	0	0	0	0	0	0	0	0	0	0	0	0	0	0	0	0	0	0
WBGene00194913	0	1	0	0	0	0	0	0	0	0	0	0	0	0	0	0	0	0	0	0	0	0	0	0	0	0	0	0	0	0	0	0	0
WBGene00003510	0	1	0	0	0	0	0	0	0	0	0	0	0	0	0	0	0	0	0	0	0	0	0	0	0	0	0	0	1	1	0	0	0
WBGene00020407	0	0	0	0	0	0	0	0	0	0	0	0	0	0	0	0	0	0	0	0	0	0	0	0	0	0	0	0	0	1	0	0	0
WBGene00011119	0	0	0	0	0	0	0	0	0	0	0	1	0	0	0	0	0	0	0	0	0	0	0	0	0	0	0	0	0	0	0	0	0
WBGene00006520	0	0	0	0	0	0	0	0	0	0	0	1	0	0	0	0	0	0	0	0	0	0	0	0	0	0	0	0	0	0	0	0	0
WBGene00018240	1	0	0	0	0	0	0	0	0	0	0	1	0	0	0	0	0	0	0	0	0	0	0	0	0	0	0	0	0	0	0	0	0
WBGene00008006	0	0	0	1	0	0	0	0	0	0	0	1	0	0	0	0	0	0	0	0	0	0	0	0	0	0	0	0	1	0	0	0	0
WBGene00012930	0	0	0	0	0	0	0	0	0	0	0	0	0	1	0	0	0	0	0	0	0	0	0	0	0	0	0	0	0	0	0	0	0
WBGene00001501	0	0	0	0	0	0	0	0	0	0	0	0	0	1	0	0	0	0	0	0	0	0	0	0	0	0	0	0	0	0	0	0	0
WBGene00044443	0	0	0	0	0	0	0	0	0	0	0	0	0	1	0	0	0	0	0	0	0	0	0	0	0	0	0	0	0	0	0	0	0
WBGene00012478	0	0	0	1	0	0	0	0	0	0	0	0	0	1	0	0	0	0	0	0	0	0	0	0	0	0	0	0	0	0	0	0	0
WBGene00000408	0	0	0	1	0	1	0	0	0	0	0	0	0	0	0	0	0	0	0	0	0	0	0	0	0	0	0	0	0	0	0	0	0
WBGene00019617	0	0	1	0	0	0	0	0	0	0	0	0	1	0	0	0	0	0	0	0	0	0	0	0	0	0	0	0	0	0	0	0	0
WBGene00019914	0	0	1	0	0	0	0	0	0	0	0	0	0	0	0	0	0	0	0	0	0	0	0	0	0	0	0	0	0	0	0	0	0
WBGene00000066	0	0	1	0	0	1	0	0	0	0	0	0	0	1	0	0	0	0	0	0	0	0	0	0	0	0	0	0	0	0	0	0	0
WBGene00013678	1	0	0	1	0	0	0	0	0	0	0	0	0	0	0	0	0	0	0	0	0	0	0	0	0	1	0	0	0	0	0	0	0
WBGene00021893	1	0	0	0	0	0	0	0	0	0	0	0	0	0	0	0	0	0	0	0	0	0	0	0	1	1	0	0	0	0	0	0	0
WBGene00020954	1	0	0	0	0	0	0	0	0	0	0	0	0	0	0	0	0	0	0	0	0	0	0	0	0	0	0	0	0	0	0	0	0
WBGene00015567	1	0	0	0	0	0	0	0	0	0	0	0	0	0	0	0	0	0	0	0	0	0	0	0	0	0	0	0	0	0	0	0	0
WBGene00003102	1	0	0	0	0	0	0	0	0	0	0	0	0	0	0	0	0	0	0	0	1	0	0	0	0	0	0	0	0	0	0	0	0
WBGene00020194	0	0	0	0	0	0	1	0	0	0	0	0	0	0	0	0	0	0	0	0	1	0	0	0	0	1	0	0	0	0	0	0	0
WBGene00017445	0	0	0	0	0	0	0	0	0	0	0	0	0	0	0	0	0	0	0	0	1	0	0	0	0	1	0	0	0	0	0	0	0
WBGene00021025	0	0	0	0	0	0	0	1	0	0	0	0	0	0	0	0	0	0	0	0	0	0	0	0	0	1	0	0	0	0	0	0	0
WBGene00001707	0	0	0	0	0	0	0	1	0	0	0	0	0	0	0	0	0	0	0	0	0	0	0	0	0	0	0	0	0	0	0	0	0
WBGene00004929	1	0	0	0	0	0	0	1	0	0	0	0	0	0	0	0	0	0	0	1	0	0	0	0	0	0	0	0	0	0	0	0	0
WBGene00003681	1	1	0	0	0	0	0	0	0	0	0	0	0	0	0	0	0	0	0	1	0	0	0	0	0	0	0	0	0	0	0	0	0
WBGene00006753	0	0	0	0	0	0	0	0	0	1	0	0	0	0	0	0	0	0	0	1	0	0	0	0	0	0	0	0	0	0	0	0	0
WBGene00004783	0	0	0	0	0	0	0	0	0	0	0	0	0	0	1	0	0	0	0	1	0	0	0	0	0	0	0	0	0	0	0	0	0
WBGene00020447	1	0	0	0	0	0	0	0	0	0	1	0	0	0	0	0	0	0	0	0	0	0	0	0	0	0	0	0	0	0	0	0	0
WBGene00004286	1	0	0	0	0	0	0	0	0	0	1	0	0	0	0	0	0	0	0	0	0	0	0	0	0	0	0	0	0	0	0	0	0
WBGene00015268	0	0	0	0	0	0	0	0	0	0	1	0	0	0	0	0	0	0	0	0	0	0	0	0	0	0	0	0	0	0	0	0	0
WBGene00013354	0	0	0	0	0	0	0	0	0	0	1	0	0	0	0	0	0	0	0	0	0	0	0	0	0	0	0	0	0	0	0	0	0
WBGene00017366	0	0	0	0	0	0	0	0	0	0	1	0	0	0	0	0	0	0	0	0	0	0	0	0	0	0	0	0	0	0	0	0	0
WBGene00006381	0	0	0	0	0	0	0	0	0	0	1	0	0	0	0	0	0	1	0	0	0	0	0	0	0	0	0	0	0	0	0	0	0
WBGene00019207	0	0	0	0	0	0	0	0	0	0	1	1	0	0	0	0	0	0	0	0	0	0	0	0	0	0	0	0	0	1	0	0	0
WBGene00016303	0	0	0	0	0	0	0	0	0	0	1	1	0	0	0	0	0	0	0	0	0	0	0	0	0	0	0	0	0	0	0	0	0
WBGene00020877	0	0	0	0	0	0	0	0	0	0	1	0	0	0	0	0	0	0	0	1	0	0	0	0	0	1	0	0	0	0	0	0	0
WBGene00019593	0	0	0	0	0	0	0	0	0	0	1	0	0	0	0	0	0	0	0	0	0	0	0	0	0	1	0	0	0	0	0	0	0
WBGene00006615	0	0	0	0	0	0	0	0	0	0	0	0	0	0	0	0	0	0	0	0	0	1	0	0	0	0	0	0	0	0	0	0	0
WBGene00002176	0	0	0	0	0	0	0	0	0	0	0	0	0	0	0	0	0	0	0	0	0	1	0	0	0	0	0	0	0	0	0	0	0
WBGene00013275	0	0	0	0	0	0	0	0	0	0	0	0	0	0	0	0	0	0	0	0	0	1	0	0	0	0	0	0	0	0	0	0	0
WBGene00015524	0	0	0	0	0	0	0	0	0	0	0	0	0	0	0	0	0	0	0	0	0	1	0	0	0	0	0	0	0	0	0	0	0
WBGene00021949	0	0	0	0	0	0	0	0	0	0	0	0	0	0	0	0	0	0	0	0	0	1	0	0	0	0	0	0	0	0	0	0	0
WBGene00185102	0	0	0	0	0	0	0	0	0	0	0	0	0	0	0	0	0	0	0	0	0	1	0	0	0	0	0	0	0	0	0	0	0
WBGene00004303	0	0	0	1	0	0	0	0	0	0	0	0	0	0	0	0	0	0	0	0	0	1	0	0	0	0	0	0	0	0	0	0	0
WBGene00012584	0	0	0	0	0	0	0	0	0	0	0	0	1	0	0	0	0	0	0	0	0	1	0	0	0	0	0	0	0	0	0	0	0
WBGene00007723	0	0	0	0	0	0	0	0	0	0	0	0	1	0	0	0	0	0	0	0	0	0	0	0	0	0	0	0	0	0	0	0	0
WBGene00013557	0	0	0	1	0	0	0	0	0	0	1	0	1	0	0	0	0	0	0	0	0	1	0	0	0	0	0	0	0	0	0	0	0
WBGene00006941	1	1	1	1	1	0	0	0	0	0	0	0	0	0	0	0	0	0	0	0	0	0	0	0	0	0	0	0	0	0	0	0	0
WBGene00007000	1	0	1	1	0	0	0	0	0	0	0	0	0	0	0	0	0	0	0	0	0	0	0	0	0	0	0	0	0	0	0	0	0
WBGene00000184	1	1	0	1	0	0	0	0	0	0	1	0	0	1	0	0	0	0	0	0	0	0	0	0	0	0	0	0	0	0	0	0	0
WBGene00012738	1	1	0	0	0	0	0	0	0	0	0	1	1	0	0	0	0	0	0	0	0	0	0	0	0	0	0	0	0	0	0	0	0
WBGene00006715	1	0	0	0	0	0	0	0	0	0	0	1	1	0	0	0	0	0	0	0	0	0	0	0	0	0	0	0	0	0	0	0	0
WBGene00007009	1	0	1	0	0	1	0	0	0	0	0	1	1	0	0	0	0	0	0	0	0	0	0	0	0	0	0	0	0	0	0	0	0
WBGene00013189	1	0	0	0	0	0	0	0	0	0	0	0	1	1	0	0	0	0	0	0	0	0	0	0	0	0	1	0	0	0	0	0	0
WBGene00008929	1	0	0	0	0	0	0	0	0	0	0	0	0	0	0	0	0	0	0	0	0	0	0	0	0	0	1	0	0	0	0	0	0
WBGene00022463	0	0	0	0	0	0	0	0	0	0	0	0	0	0	0	0	0	0	0	0	0	0	0	0	0	0	1	0	0	0	0	0	0
WBGene00020228	0	0	0	0	0	0	0	0	0	0	0	0	0	0	0	0	0	0	0	0	0	0	0	1	1	0	0	0	0	0	0	0	0
WBGene00013602	0	0	0	0	0	0	0	0	0	0	0	0	0	0	0	0	0	0	0	0	0	0	0	1	1	0	0	0	0	0	0	0	0
WBGene00021435	0	0	0	0	0	0	0	0	0	0	0	0	0	0	0	0	0	0	0	0	0	0	0	1	1	0	0	0	0	0	0	0	0
WBGene00194803	0	0	0	0	0	0	0	0	0	0	0	0	0	0	0	0	0	0	0	0	0	0	0	1	1	0	0	0	0	0	0	0	0
WBGene00001414	0	0	0	0	0	0	0	0	0	0	0	0	0	0	0	0	0	0	0	0	0	0	0	0	1	0	0	0	0	0	0	0	0
WBGene00016407	0	0	0	0	0	0	0	0	0	0	0	0	0	0	1	0	0	0	0	0	1	0	0	1	1	0	0	0	0	0	0	0	0
WBGene00012980	0	0	0	0	0	0	0	0	0	0	0	0	0	0	0	0	0	0	0	0	1	1	0	1	1	0	0	0	0	0	0	0	0
WBGene00007180	0	0	0	0	0	0	0	0	0	0	1	0	0	0	0	0	0	0	0	0	0	0	1	1	1	0	0	0	0	0	0	0	0
WBGene00045411	0	0	0	0	0	0	0	0	0	0	0	0	0	0	0	0	0	0	0	0	0	0	1	1	1	0	0	0	0	0	0	0	0
WBGene00013845	0	0	0	0	0	0	0	0	0	0	0	0	0	0	0	0	0	0	0	1	0	0	1	1	1	0	0	0	0	0	0	0	0
WBGene00023423	0	1	0	0	0	0	0	0	0	0	0	0	0	0	0	0	0	0	0	0	0	0	1	1	1	0	0	0	0	0	0	0	0
WBGene00021260	1	0	0	1	0	0	0	0	0	0	0	0	0	0	0	0	0	0	0	0	0	1	0	1	1	0	0	1	1	0	0	0	0
WBGene00003674	1	0	0	0	0	0	0	0	0	0	0	0	0	0	0	0	0	0	0	0	1	1	0	0	0	1	1	1	0	1	0	0	0
WBGene00022485	0	0	0	0	0	0	0	0	0	0	0	0	0	0	0	0	0	0	0	1	1	1	0	0	0	1	1	1	0	0	0	0	0
WBGene00194651	0	0	0	0	0	0	0	0	0	0	0	0	0	0	0	1	0	0	0	0	1	1	1	0	0	1	1	1	1	1	0	0	0
WBGene00016507	0	0	0	0	0	0	0	0	0	0	1	0	0	1	0	0	0	0	0	1	0	0	1	0	0	0	1	1	0	1	0	0	0
WBGene00017898	0	0	0	0	0	0	0	0	0	0	0	0	0	0	0	0	0	0	0	1	1	0	0	0	0	0	1	1	0	0	0	0	0
WBGene00001516	1	0	0	0	0	0	0	0	0	0	0	0	0	0	0	0	0	0	0	1	1	0	0	0	0	0	0	1	0	0	0	0	0
WBGene00015474	0	0	0	0	0	0	0	0	0	0	0	0	0	0	0	0	0	0	0	1	1	0	0	0	0	0	0	0	0	0	0	0	0
WBGene00012989	0	0	0	0	0	0	0	0	0	0	0	0	0	0	0	0	0	0	0	0	0	0	0	0	0	0	0	1	0	0	0	0	0
WBGene00010657	0	0	0	0	0	0	0	0	0	0	0	0	0	0	0	0	0	0	0	0	0	0	0	0	0	0	0	1	0	0	0	0	0
WBGene00003635	0	0	0	0	0	0	0	0	0	0	0	0	0	0	0	0	0	0	0	0	1	0	0	0	0	0	0	1	0	0	0	0	0
WBGene00044066	0	0	0	0	0	0	0	0	0	0	0	0	0	0	0	0	0	0	0	0	1	0	0	0	0	0	0	0	0	0	0	0	0
WBGene00006714	0	0	0	0	0	0	0	0	0	0	0	0	0	0	0	0	0	0	0	0	1	0	0	0	0	0	0	0	0	0	0	0	0
WBGene00010433	0	0	0	0	0	0	0	0	0	0	0	0	0	0	0	0	0	0	0	0	1	1	0	0	0	0	0	0	0	0	0	0	0
WBGene00015561	0	0	0	0	1	0	0	0	0	0	0	0	0	0	0	0	0	0	0	0	1	1	0	0	0	0	0	1	0	0	0	0	0
WBGene00002215	0	0	0	1	0	0	0	0	0	0	0	0	0	1	0	0	0	1	0	0	1	1	0	0	0	0	0	1	0	0	0	0	0
WBGene00010732	0	0	0	0	0	0	0	0	0	0	0	0	0	0	0	0	0	0	0	0	0	1	0	0	0	1	1	0	0	0	0	0	0
WBGene00016432	0	0	0	0	0	0	0	0	0	0	0	0	0	0	0	0	0	0	0	0	0	0	0	0	0	1	1	0	0	0	0	0	0
WBGene00012909	0	0	0	0	0	0	0	0	0	0	0	0	0	0	0	0	0	0	0	1	0	0	0	0	0	1	1	0	0	0	0	0	0
WBGene00012150	0	0	0	0	0	0	0	0	0	0	0	0	0	0	0	0	0	0	0	0	0	0	0	0	0	1	1	0	1	0	1	0	0
WBGene00006539	1	0	0	0	0	0	0	0	0	0	0	0	0	0	0	1	0	0	0	0	0	0	0	0	0	1	1	1	0	1	1	0	0
WBGene00019664	0	0	0	0	0	0	0	0	0	0	1	0	0	0	1	0	0	0	0	0	0	0	0	0	0	0	1	0	0	1	1	0	0
WBGene00012813	0	0	0	0	0	0	0	0	0	0	1	0	0	1	0	0	0	0	0	0	0	0	0	0	0	0	1	1	1	0	1	1	0
WBGene00004275	0	1	0	0	0	0	0	0	0	0	0	0	0	0	0	0	0	0	0	0	0	0	0	0	0	0	1	1	1	0	0	0	1
WBGene00004276	1	0	0	0	0	0	0	0	0	0	1	0	0	0	1	0	1	0	0	0	1	0	0	0	0	0	0	1	0	0	0	0	0
WBGene00004321	0	0	0	0	0	0	0	0	0	0	1	0	0	0	1	0	0	0	0	0	1	0	0	0	0	0	0	0	1	0	0	0	1
WBGene00006959	0	0	0	0	1	0	0	0	0	0	1	0	0	1	1	0	0	0	1	0	0	0	0	0	0	1	0	1	0	0	0	0	0
WBGene00015955	0	0	0	0	0	0	0	0	0	0	1	1	0	0	0	0	0	0	0	0	1	1	0	1	1	1	0	1	1	1	1	1	1
WBGene00011737	1	0	0	0	0	0	0	0	0	0	0	0	0	0	0	0	0	0	0	0	1	1	0	1	1	1	0	1	1	1	1	1	1
WBGene00019967	1	0	0	0	0	0	0	0	0	0	1	0	0	0	0	0	0	0	0	0	1	1	1	1	1	1	1	1	1	1	0	1	1
WBGene00019564	1	1	0	0	0	0	0	0	0	0	0	0	1	0	0	0	0	0	0	0	1	0	1	1	1	1	1	1	1	1	1	1	1
WBGene00077593	0	0	0	0	0	0	0	0	0	0	0	0	0	0	0	0	0	0	0	0	1	1	1	1	1	0	1	1	1	1	1	0	1
WBGene00009957	0	0	0	0	0	0	0	0	0	0	0	0	0	0	0	1	0	0	0	0	1	1	1	1	1	0	1	1	1	0	0	0	1
WBGene00018966	0	0	0	0	0	0	0	0	0	0	0	0	0	0	0	0	0	0	0	1	1	1	1	1	1	1	1	1	1	0	1	0	1
WBGene00016862	0	0	0	0	0	0	0	0	0	0	0	0	0	1	0	1	0	0	0	0	1	1	1	1	1	1	1	1	1	1	1	1	1
WBGene00020579	0	0	0	0	0	0	0	0	0	0	0	0	0	1	0	0	0	0	0	0	0	0	1	1	1	1	1	1	1	0	1	1	1
WBGene00018145	0	0	0	0	0	0	0	0	0	0	0	0	0	1	0	0	0	0	0	0	0	0	0	1	1	0	1	1	1	0	1	1	1
WBGene00006798	0	0	0	0	0	1	0	0	0	0	0	0	0	0	1	0	0	0	0	0	0	0	0	1	1	0	0	1	1	0	0	1	1
WBGene00007216	0	0	0	0	0	1	0	0	0	0	0	0	0	0	0	0	0	0	0	0	0	1	0	1	1	0	1	0	1	1	1	1	1
WBGene00012910	0	0	0	0	0	0	0	0	0	0	0	0	0	0	0	0	0	0	0	0	0	1	1	0	0	0	1	0	1	1	0	1	1
WBGene00018823	0	0	0	0	0	0	0	0	0	0	0	0	0	0	0	1	0	0	0	0	0	1	1	1	1	0	1	1	0	1	1	1	0
WBGene00018259	1	0	0	0	0	0	0	0	0	0	0	0	0	0	0	1	0	0	0	1	1	1	0	0	0	1	0	0	1	1	1	1	1
WBGene00001425	0	0	0	0	0	0	0	0	0	0	1	0	0	0	0	0	0	0	0	0	1	1	0	0	0	1	0	0	1	1	1	1	1
WBGene00006923	1	1	0	0	1	1	1	1	0	0	0	0	0	0	1	0	0	0	0	1	1	0	1	1	1	0	0	1	1	1	0	0	1
WBGene00004758	1	1	0	0	1	0	0	1	0	0	0	0	0	0	0	0	0	0	1	0	1	0	0	1	1	0	0	1	1	0	0	1	1
WBGene00010700	0	1	0	1	1	0	0	0	1	1	1	0	0	0	1	0	0	0	0	1	1	0	1	1	1	0	0	1	0	1	0	0	0
WBGene00002980	0	0	1	1	1	1	1	1	0	0	1	0	0	0	1	0	1	0	0	0	0	0	0	1	0	0	0	0	1	1	1	1	1

## Sheet: Cluster 1=development
WormBase ID	Gene name	Gene description
WBGene00001082	dpy-23	AP-2 complex subunit mu [Source:UniProtKB/Swiss-Prot;Acc:P35603]
WBGene00001167	eef-2	Elongation factor 2 [Source:UniProtKB/Swiss-Prot;Acc:P29691]
WBGene00001169	eef-1A.2	Elongation factor 1-alpha [Source:UniProtKB/Swiss-Prot;Acc:P53013]
WBGene00001225	eif-3.B	Eukaryotic translation initiation factor 3 subunit B [Source:UniProtKB/Swiss-Prot;Acc:Q9XWI6]
WBGene00001330	eps-8	EPS (human endocytosis) related [Source:RefSeq peptide;Acc:NP_502803]
WBGene00001502	ftt-2	14-3-3-like protein 2 [Source:UniProtKB/Swiss-Prot;Acc:Q20655]
WBGene00001561	gei-4	GEX Interacting protein [Source:RefSeq peptide;Acc:NP_497188]
WBGene00001972	hmg-1.2	High mobility group protein 1.2 [Source:UniProtKB/Swiss-Prot;Acc:Q09390]
WBGene00001980	hmr-1	Cadherin-related hmr-1 [Source:UniProtKB/Swiss-Prot;Acc:Q967F4]
WBGene00002066	ifg-1	Initiation Factor 4G (eIF4G) family [Source:RefSeq peptide;Acc:NP_001129819]
WBGene00002083	inf-1	Eukaryotic initiation factor 4A [Source:UniProtKB/Swiss-Prot;Acc:P27639]
WBGene00003087	lsy-2	Laterally SYmmetric (defective in lateral asymmetry) [Source:WB overview WS253]
WBGene00003389	mog-1	Probable pre-mRNA-splicing factor ATP-dependent RNA helicase mog-1 [Source:UniProtKB/Swiss-Prot;Acc:P34498]
WBGene00003924	pas-3	Proteasome subunit alpha type-4 [Source:UniProtKB/Swiss-Prot;Acc:Q9N599]
WBGene00004187	prp-8	Pre-mRNA-splicing factor 8 homolog [Source:UniProtKB/Swiss-Prot;Acc:P34369]
WBGene00004266	rab-1	RAB family [Source:RefSeq peptide;Acc:NP_503397]
WBGene00004268	rab-5	RAB family [Source:RefSeq peptide;Acc:NP_492481]
WBGene00004337	rfc-1	RFC (DNA replication factor) family [Source:RefSeq peptide;Acc:NP_001256606]
WBGene00004421	rpl-10	60S ribosomal protein L10 [Source:UniProtKB/Swiss-Prot;Acc:Q09533]
WBGene00004736	sca-1	Calcium-transporting ATPase [Source:RefSeq peptide;Acc:NP_499386]
WBGene00004804	skn-1	SKiNhead [Source:RefSeq peptide;Acc:NP_001293683]
WBGene00006529	tba-2	Tubulin alpha-2 chain [Source:UniProtKB/Swiss-Prot;Acc:P34690]
WBGene00006788	unc-53	Adapter protein unc-53 [Source:UniProtKB/Swiss-Prot;Acc:Q7YSI9]
WBGene00006936	vars-2	Valine--tRNA ligase [Source:UniProtKB/Swiss-Prot;Acc:Q9U1Q4] glp-4 is required for embryonic and germline development. [Source:WB overview WS253]
WBGene00007215	oxa-1	OXA mitochondrial inner membrane insertase homolog [Source:RefSeq peptide;Acc:NP_493356]
WBGene00007980	C36E8.1	an ortholog of human RRN3 (RRN3 , RNA polymerase I transcription factor) [Source:WB overview WS253]
WBGene00009672	F43G9.12	an ortholog of human GCFC2 (GC-rich sequence DNA-binding factor 2) and PAXBP1 (PAX3 and PAX7 binding protein 1) [Source:WB overview WS253]
WBGene00010303	cri-3	Conserved regulator of innate immunity protein 3 [Source:UniProtKB/Swiss-Prot;Acc:Q21018]
WBGene00010425	lpin-1	LiPIN (mammalian lipodystrophy associated) homolog [Source:RefSeq peptide;Acc:NP_506380]
WBGene00011867	chc-1	Probable clathrin heavy chain 1 [Source:UniProtKB/Swiss-Prot;Acc:P34574]
WBGene00012641	epg-6	Ectopic P Granules [Source:RefSeq peptide;Acc:NP_499335]
WBGene00013544	Y75B8A.7	U3 small nucleolar ribonucleoprotein protein MPP10 [Source:RefSeq peptide;Acc:NP_499580]
WBGene00015143	B0336.3	ortholog of human RBM27 (RNA binding motif protein 27) and RBM26 (RNA binding motif protein 26) [Source:WB overview WS253]
WBGene00015162	algn-11	Uncharacterized glycosyltransferase B0361.8 [Source:UniProtKB/Swiss-Prot;Acc:P53993]
WBGene00015525	rha-2	Putative ATP-dependent RNA helicase rha-2 [Source:UniProtKB/Swiss-Prot;Acc:P34305]
WBGene00017046	utx-1	human UTX (Ubiquitously transcribed TPR on X) homolog [Source:RefSeq peptide;Acc:NP_509450]
WBGene00017419	F13B9.1	immunoglobulin/MHC-like domain and a glutamine/asparagine-rich domain [Source:WB overview WS253]
WBGene00019209	emc-1	EMC Endoplasmic Membrane protein Complex (yeast EMC) homolog [Source:RefSeq peptide;Acc:NP_493980]
WBGene00022069	eel-1	Enhancer of EfL-1 mutant phenotype [Source:RefSeq peptide;Acc:NP_500284]
WBGene00022460	use-1	Vesicle transport protein USE1 [Source:UniProtKB/Swiss-Prot;Acc:Q9N598]

## Sheet: Cluster 2=stress response
WormBase ID	Gene name	Gene description
WBGene00001425	fis-2	S. cerevisiae FIS1-related [Source:RefSeq peptide;Acc:NP_001024559]
WBGene00002980	lgg-1	LC3, GABARAP and GATE-16 family [Source:WB overview WS253]
WBGene00004758	sek-1	Dual specificity mitogen-activated protein kinase kinase sek-1 [Source:UniProtKB/Swiss-Prot;Acc:G5EDF7]
WBGene00006798	unc-64	Syntaxin-1A homolog [Source:UniProtKB/Swiss-Prot;Acc:O16000]
WBGene00006923	vhp-1	Tyrosine-protein phosphatase vhp-1 [Source:UniProtKB/Swiss-Prot;Acc:Q10038]
WBGene00007216	C01A2.4	an ortholog of human CHMP2B (charged multivesicular body protein 2B). [Source:WB overview WS253]
WBGene00009957	F53B2.8	_
WBGene00010700	nipi-3	an ortholog of human kinase Tribbles [Source:WB overview WS253]
WBGene00011737	sqst-1	SeQueSTosome related [Source:RefSeq peptide;Acc:NP_001255608]
WBGene00012910	Y46G5A.20	_
WBGene00015955	C18B2.4	WB C18B2.4 is an ortholog of human WBP2NL (WBP2 N-terminal like) and WBP2 (WW domain binding protein 2) [Source:WB overview WS253]
WBGene00016862	C52A10.1	Carboxylic ester hydrolase [Source:RefSeq peptide;Acc:NP_504397]
WBGene00018145	F37C4.5	an ortholog of human WBP2NL (WBP2 N-terminal like) and WBP2 (WW domain binding protein 2) [Source:WB overview WS253]
WBGene00018259	F41B4.3	involved in endoplasmic reticulum unfolded protein response. [Source:WB overview WS253]
WBGene00018823	F54E2.1	F54E2.1 is localized to the membrane raft. [Source:WB overview WS253]
WBGene00018966	F56D2.5	an ortholog of human RNF14 (ring finger protein 14) [Source:WB overview WS253]
WBGene00019564	K09D9.1	an ortholog of human EPHX1 (epoxide hydrolase 1, microsomal (xenobiotic)) [Source:WB overview WS253]
WBGene00019967	cyp-33C8	CYtochrome P450 family [Source:RefSeq peptide;Acc:NP_504051]
WBGene00020579	T19D12.4	an ortholog of human VIT (vitrin), MATN1 (matrilin 1, cartilage matrix protein), COCH (cochlin), MATN2 (matrilin 2), VWA2 (von Willebrand factor A domain containing 2), MATN3 (matrilin 3) and MATN4 (matrilin 4) and members of the Fibronectin type III domain containing family including VWA1 and COL (Collagens) family including COL6A5 [Source:WB overview WS253]
WBGene00077593	C49G7.12	an ortholog of human EPHX1 (epoxide hydrolase 1, microsomal (xenobiotic)). [Source:WB overview WS253]

## Sheet: remaining genes
WormBase ID	Gene name	Gene description
WBGene00000066	act-4	Actin-4 [Source:UniProtKB/Swiss-Prot;Acc:P10986]
WBGene00000184	arf-6	ADP-Ribosylation Factor related [Source:RefSeq peptide;Acc:NP_503011]
WBGene00000408	cdk-7	Cyclin-dependent kinase 7 [Source:UniProtKB/Swiss-Prot;Acc:G5EFV5]
WBGene00001041	dnj-23	DNaJ domain (prokaryotic heat shock protein) [Source:RefSeq peptide;Acc:NP_495944]
WBGene00001414	fer-1	Sperm vesicle fusion protein fer-1 [Source:UniProtKB/Swiss-Prot;Acc:Q17388]
WBGene00001501	ftn-2	Ferritin [Source:RefSeq peptide;Acc:NP_491198]
WBGene00001516	gap-2	Ras GTPase-activating protein gap-2 [Source:UniProtKB/Swiss-Prot;Acc:Q8MLZ5]
WBGene00001707	grh-1	GRainyHead (Drosophila transcription factor) homolog [Source:RefSeq peptide;Acc:NP_001293411]
WBGene00001946	his-72	Histone H3.3 type 2 [Source:UniProtKB/Swiss-Prot;Acc:Q9U281]
WBGene00002176	jip-1	JNK Interacting Protein (scaffold protein) [Source:RefSeq peptide;Acc:NP_001033330]
WBGene00002215	klc-2	Kinesin light chain [Source:UniProtKB/Swiss-Prot;Acc:P46822]
WBGene00003102	mab-5	Homeobox protein mab-5 [Source:UniProtKB/Swiss-Prot;Acc:P10038]
WBGene00003510	mxl-2	MaX-Like [Source:RefSeq peptide;Acc:NP_497173]
WBGene00003635	nhr-45	Nuclear Hormone Receptor family [Source:RefSeq peptide;Acc:NP_508797]
WBGene00003674	nhr-84	Nuclear Hormone Receptor family [Source:RefSeq peptide;Acc:NP_506968]
WBGene00003681	nhr-91	Nuclear hormone receptor family member nhr-91 [Source:UniProtKB/Swiss-Prot;Acc:Q9U2R6]
WBGene00004078	pos-1	POsterior Segregation [Source:RefSeq peptide;Acc:NP_505172]
WBGene00004275	rab-11.2	RAB family [Source:RefSeq peptide;Acc:NP_001251691]
WBGene00004276	rab-14	RAB family [Source:RefSeq peptide;Acc:NP_510572]
WBGene00004286	rab-39	RAB family [Source:RefSeq peptide;Acc:NP_495984]
WBGene00004303	ran-2	Ran GTPase-activating protein 2 [Source:UniProtKB/Swiss-Prot;Acc:P34342]
WBGene00004321	rcan-1	Calcipressin-like protein [Source:UniProtKB/Swiss-Prot;Acc:P53806]
WBGene00004783	seu-1	Suppressor of Ectopic Unc-5 [Source:RefSeq peptide;Acc:NP_001293775]
WBGene00004929	soc-2	Leucine-rich repeat protein soc-2 [Source:UniProtKB/Swiss-Prot;Acc:Q22875]
WBGene00006381	tac-1	TACC (transforming acid coiled coil) protein family [Source:RefSeq peptide;Acc:NP_497059]
WBGene00006520	tag-175	Transmembrane protein 41 homolog [Source:UniProtKB/Swiss-Prot;Acc:O62126]
WBGene00006539	tbb-6	TuBulin, Beta [Source:RefSeq peptide;Acc:NP_506075]
WBGene00006615	trp-2	TRP (transient receptor potential) channel family [Source:RefSeq peptide;Acc:NP_497311]
WBGene00006714	ubc-19	UBiquitin Conjugating enzyme [Source:RefSeq peptide;Acc:NP_507647]
WBGene00006715	ubc-20	UBiquitin Conjugating enzyme [Source:RefSeq peptide;Acc:NP_497174]
WBGene00006753	unc-14	UNC-14; Uncharacterized protein [Source:UniProtKB/TrEMBL;Acc:G5ECQ1]
WBGene00006941	wnk-1	Serine/threonine-protein kinase WNK [Source:UniProtKB/Swiss-Prot;Acc:X5M5N0]
WBGene00006959	xbp-1	X-box Binding Protein homolog [Source:RefSeq peptide;Acc:NP_001293600]
WBGene00007000	tufm-1	TU elongation Factor (EF-Tu), Mitochondrial [Source:RefSeq peptide;Acc:NP_497623]
WBGene00007009	wwp-1	WW domain Protein (E3 ubiquitin ligase) [Source:RefSeq peptide;Acc:NP_001293271]
WBGene00007180	B0457.6	_
WBGene00007223	C01F6.9	Nx; Uncharacterized protein [Source:UniProtKB/TrEMBL;Acc:G5EDA6]
WBGene00007723	C25F9.2	_
WBGene00008006	tag-325	WW domain-containing protein tag-325 [Source:UniProtKB/Swiss-Prot;Acc:P46941]
WBGene00008748	yap-1	Yes-associated protein homolog 1 [Source:UniProtKB/Swiss-Prot;Acc:Q19404]
WBGene00008929	F18A11.2	an ortholog of members of the human SEC14 (SEC14) family including SEC14L2 [Source:WB overview WS253]
WBGene00010433	H40L08.1	an ortholog of human FAF2 (Fas associated factor family member 2). [Source:WB overview WS253]
WBGene00010657	K08D8.3	an ortholog of human EPHX1 (epoxide hydrolase 1, microsomal (xenobiotic)). [Source:WB overview WS253]
WBGene00010732	K10C3.5	an ortholog of budding yeast Ria1p/Efl1p and human EFTUD1 predicted to act in concert with W06E11.4 to recycle EIF-6 during during maturation of 60S ribosomal subunits [Source:WB overview WS253]
WBGene00011109	R07E5.1	G patch domain-containing protein 1 homolog [Source:UniProtKB/Swiss-Prot;Acc:Q21827]
WBGene00011119	R07E5.13	Probable mitochondrial pyruvate carrier 1 [Source:UniProtKB/Swiss-Prot;Acc:Q21828]
WBGene00012002	T24H10.4	an ortholog of human TMEM53 (transmembrane protein 53). [Source:WB overview WS253]
WBGene00012150	syx-17	SYntaXin [Source:RefSeq peptide;Acc:NP_492342]
WBGene00012478	Y18D10A.8	_
WBGene00012584	ceh-100	C. elegans Homeobox [Source:RefSeq peptide;Acc:NP_001022428]
WBGene00012738	eif-3.J	Eukaryotic Initiation Factor [Source:RefSeq peptide;Acc:NP_493365]
WBGene00012813	Y43F8B.2	an ortholog of human GSKIP (GSK3B interacting protein) [Source:WB overview WS253]
WBGene00012909	spds-1	SPermiDine Synthase [Source:RefSeq peptide;Acc:NP_496723]
WBGene00012930	obr-1	Oxysterol-binding protein [Source:RefSeq peptide;Acc:NP_499448]
WBGene00012980	efhd-1	EF HanD calcium binding protein [Source:RefSeq peptide;Acc:NP_496961]
WBGene00012989	Y48C3A.5	_
WBGene00013189	Y54E2A.4	ortholog of human ASCC3 (activating signal cointegrator 1 complex subunit 3); Y54E2A.4 is predicted to have ATP binding activity and nucleic acid binding activity, based on protein domain information; Y54E2A.4 is expressed in the reproductive system. [Source:WB overview WS253]
WBGene00013275	btb-14	BTB/POZ domain-containing protein Y57A10B.3 [Source:UniProtKB/Swiss-Prot;Acc:Q9XWH8]
WBGene00013354	snx-6	Sorting NeXin [Source:RefSeq peptide;Acc:NP_001256763]
WBGene00013557	Y75B8A.24	Y75B8A.24 is an ortholog of human PI4KA (phosphatidylinositol 4-kinase, catalytic, alpha); Y75B8A.24 is involved in cell death and reproduction; Y75B8A.24 is predicted to have phosphotransferase activity, alcohol group as acceptor, based on protein domain information. [Source:WB overview WS253]
WBGene00013595	atg-4.1	AuTophaGy (yeast Atg homolog) [Source:RefSeq peptide;Acc:NP_493375]
WBGene00013602	Y87G2A.16	Y87G2A.16 is predicted to have sulfotransferase activity, based on protein domain information. an ortholog of human TOM1L2 (target of myb1 like 2 membrane trafficking protein), TOM1 (target of myb1 membrane trafficking protein) and TOM1L1 (target of myb1 like 1 membrane trafficking protein)
WBGene00013678	Y105E8A.20	Methionyl-tRNA synthetase (Mitochondrial) [Source:UniProtKB/TrEMBL;Acc:Q7Z260]
WBGene00013789	Y116A8C.9	Y116A8C.9 is an ortholog of human TMEM185B (transmembrane protein 185B) and TMEM185A (transmembrane protein 185A); RNA sequencing and microarray studies indicate that Y116A8C.9 is regulated by Rotenone, Progesterone, and Cadmium. [Source:WB overview WS253]
WBGene00013845	fbxa-37	F-box A protein [Source:RefSeq peptide;Acc:NP_497370]
WBGene00015268	BE0003N10.3	BE0003N10.3 is an ortholog of human FBXO11 (F-box protein 11); BE0003N10.3 is predicted to have zinc ion binding activity, based on protein domain information. [Source:WB overview WS253]
WBGene00015474	C05D9.7	_
WBGene00015524	C06E1.9	_
WBGene00015561	C07A12.7	an ortholog of human TOM1L2 (target of myb1 like 2 membrane trafficking protein), TOM1 (target of myb1 membrane trafficking protein) and TOM1L1 (target of myb1 like 1 membrane trafficking protein) [Source:WB overview WS253]
WBGene00015567	bath-44	BTB and MATH domain containing [Source:RefSeq peptide;Acc:NP_495550]
WBGene00015978	C18F10.7	an ortholog of human ANKRD13B (ankyrin repeat domain 13B), ANKRD13A (ankyrin repeat domain 13A) and ANKRD13D (ankyrin repeat domain 13D) [Source:WB overview WS253]
WBGene00016303	fbxc-32	F-box C protein [Source:RefSeq peptide;Acc:NP_493860]
WBGene00016407	C34D10.2	an ortholog of human UNKL (unkempt family zinc finger-like) and UNK (unkempt family zinc finger); C34D10.2 is predicted to have metal ion binding activity, based on protein domain information. [Source:WB overview WS253]
WBGene00016432	C35B1.2	_
WBGene00016507	abhd-5.2	ABHydrolase Domain containing homolog [Source:RefSeq peptide;Acc:NP_504297]
WBGene00016803	bath-42	BTB and MATH domain-containing protein 42 [Source:UniProtKB/Swiss-Prot;Acc:P34371]
WBGene00017366	F10G2.7	_
WBGene00017445	sid-5	Systemic RNA interference defective protein 5 [Source:UniProtKB/Swiss-Prot;Acc:Q19443]
WBGene00017898	F28C10.3	an ortholog of human MASTL (microtubule associated serine/threonine kinase-like); F28C10.3 is predicted to have ATP binding activity and protein kinase activity, based on protein domain information. [Source:WB overview WS253]
WBGene00018240	cox-17	Cytochrome OXidase assembly protein [Source:RefSeq peptide;Acc:NP_497175]
WBGene00018512	trpp-8	TRansport Protein Particle [Source:RefSeq peptide;Acc:NP_491643]
WBGene00018953	F56C9.10	an ortholog of human BCAS3 (breast carcinoma amplified sequence 3) [Source:WB overview WS253]
WBGene00019207	fgt-1	Facilitated glucose transporter protein 1 [Source:UniProtKB/Swiss-Prot;Acc:O44827]
WBGene00019593	K09F6.10	_
WBGene00019617	K10C2.1	Carboxypeptidase [Source:RefSeq peptide;Acc:NP_509079]
WBGene00019664	K11H12.8	an ortholog of human GHITM (growth hormone inducible transmembrane protein) [Source:WB overview WS253]
WBGene00019914	clec-150	C-type LECtin [Source:RefSeq peptide;Acc:NP_497312]
WBGene00020194	T03G6.1	_
WBGene00020228	T05A8.2	_
WBGene00020407	chil-24	CHItinase-Like [Source:RefSeq peptide;Acc:NP_494455]
WBGene00020447	T12B3.4	one of three ortholog to members of the MOB (Mps One Binder) family of proteins, a group of highly conserved proteins that function as binding partners and co-activators of NDR/LATS protein kinases; in metazoans, MOB proteins are core components of the Hippo signaling pathway that regulates cell proliferation and survival. [Source:WB overview WS253]
WBGene00020716	phf-30	PHd Finger family [Source:RefSeq peptide;Acc:NP_505182]
WBGene00020877	srt-63	Serpentine Receptor, class T [Source:RefSeq peptide;Acc:NP_503894]
WBGene00020954	W02G9.4	an ortholog of human PCOLCE (procollagen C-endopeptidase enhancer) and PCOLCE2 (procollagen C-endopeptidase enhancer 2) [Source:WB overview WS253]
WBGene00021025	cutl-13	CUTiclin-Like [Source:RefSeq peptide;Acc:NP_490736]
WBGene00021260	Y22D7AR.6	an ortholog of human IP6K1 (inositol hexakisphosphate kinase 1) and IP6K3 (inositol hexakisphosphate kinase 3); Y22D7AR.6 is involved in reproduction; Y22D7AR.6 is predicted to have inositol-1,4,5-trisphosphate 3-kinase activity, based on protein domain information [Source:WB overview WS253]
WBGene00021435	Y39A3A.4	an ortholog of human PTPN22 (protein tyrosine phosphatase, non-receptor type 22 (lymphoid)), PTPN18 (protein tyrosine phosphatase, non-receptor type 18 (brain-derived)) and PTPN12 (protein tyrosine phosphatase, non-receptor type 12); Y39A3A.4 is predicted to have protein tyrosine phosphatase activity, based on protein domain information [Source:WB overview WS253]
WBGene00021893	ndnf-1	NDNF (Neuron Derived Neurotrophic Factor) homolog [Source:RefSeq peptide;Acc:NP_500282]
WBGene00021949	clec-164	C-type LECtin [Source:RefSeq peptide;Acc:NP_499975]
WBGene00022463	elpc-1	Elongator complex protein 1 [Source:RefSeq peptide;Acc:NP_491524]
WBGene00022485	fbxa-63	F-box A protein [Source:RefSeq peptide;Acc:NP_497354]
WBGene00023423	F43C1.7	an ortholog of human CCDC25 (coiled-coil domain containing 25) [Source:WB overview WS253]
WBGene00044066	fbxb-66	F-box B protein [Source:RefSeq peptide;Acc:NP_493362]
WBGene00044443	ZC21.10	_
WBGene00045411	C25F9.11	_
WBGene00045507	F10A3.17	_
WBGene00185102	Y105C5A.1268	involved in striated muscle myosin thick filament assembly [Source:WB overview WS253]
WBGene00194651	C33D9.13	involved in embryo development, mitotic nuclear division and striated muscle myosin thick filament assembly. [Source:WB overview WS253]
WBGene00194803	C25F9.16	_
WBGene00194913	Y105C5A.1272	_

## Sheet: genes not in classes
WormBase ID	Gene name	Gene description
WBGene00000001	aap-1	phosphoinositide kinase AdAPter subunit [Source:RefSeq peptide;Acc:NP_491522]
WBGene00001393	fat-1	Omega-3 fatty acid desaturase fat-1 [Source:UniProtKB/Swiss-Prot;Acc:Q9NEQ0]
WBGene00004035	pkd-2	Polycystin-2 [Source:UniProtKB/Swiss-Prot;Acc:Q9U1S7]
WBGene00005028	sra-2	Serpentine receptor class alpha-2 [Source:UniProtKB/Swiss-Prot;Acc:Q09204]
WBGene00006664	twk-9	TWiK family of potassium channels protein 9 [Source:UniProtKB/Swiss-Prot;Acc:Q23435]
WBGene00007213	C01A2.1	_
WBGene00008430	hgap-2	Heterodimeric GTPase Activating Protein subunit [Source:RefSeq peptide;Acc:NP_001022054]
WBGene00008626	F09E8.8	_
WBGene00008742	F13D12.8	_
WBGene00010913	M110.3	an ortholog of human MARCH5 (membrane-associated ring finger (C3HC4) 5); M110.3 is predicted to have zinc ion binding activity, based on protein domain information. [Source:WB overview WS253]
WBGene00012585	lips-15	LIPaSe related [Source:RefSeq peptide;Acc:NP_496690]
WBGene00012702	ztf-20	Zinc finger putative Transcription Factor family [Source:RefSeq peptide;Acc:NP_741651]
WBGene00013107	Y51H4A.13	an ortholog of human N4BP1 (NEDD4 binding protein 1), NYNRIN (NYN domain and retroviral integrase containing) and KHNYN (KH and NYN domain containing) and members of the Zinc fingers, CCCH-type family including ZC3H12B. [Source:WB overview WS253]
WBGene00013274	Y57A10B.2	_
WBGene00013685	Y105E8A.28	_
WBGene00015149	B0336.12	_
WBGene00015156	B0361.2	CWF19-like protein 2 homolog [Source:UniProtKB/Swiss-Prot;Acc:Q10946]
WBGene00015728	C13A10.1	_
WBGene00015910	C17F4.2	_
WBGene00015912	fbxc-50	F-box C protein [Source:RefSeq peptide;Acc:NP_494488]
WBGene00016304	fbxc-41	_
WBGene00016344	rsef-1	Ras and EF-hand domain-containing protein homolog [Source:UniProtKB/Swiss-Prot;Acc:Q22908]
WBGene00016488	C36C9.5	_
WBGene00016540	C39F7.5	an ortholog of human BTBD7 (BTB (POZ) domain containing 7). [Source:WB overview WS253]
WBGene00017097	E02C12.12	_
WBGene00017345	F10E7.3	F10E7.3 is involved in apoptotic process, embryo development, nematode larval development and oogenesis.
WBGene00017597	F19C7.8	_
WBGene00017737	F23C8.8	an ortholog of human TSSK4 (testis-specific serine kinase 4), HUNK (hormonally up-regulated Neu-associated kinase), TSSK3 (testis-specific serine kinase 3), TSSK6 (testis-specific serine kinase 6), TSSK2 (testis-specific serine kinase 2), TSSK1B (testis-specific serine kinase 1B), CAMK2B (calcium/calmodulin-dependent protein kinase II beta), CAMK2G (calcium/calmodulin-dependent protein kinase II …
WBGene00018698	vha-18	Probable V-type proton ATPase subunit H 1 [Source:UniProtKB/Swiss-Prot;Acc:Q20666]
WBGene00018875	F55D1.1	_
WBGene00019157	H05C05.1	an ortholog of human EIF4H (eukaryotic translation initiation factor 4H). [Source:WB overview WS253]
WBGene00020041	R13A1.1	_
WBGene00020045	glb-23	GLoBin related [Source:RefSeq peptide;Acc:NP_501142]
WBGene00020953	W02G9.3	an ortholog of human THUMPD1 (THUMP domain containing 1); W02G9.3 is predicted to have RNA binding activity, based on protein domain information. [Source:WB overview WS253]
WBGene00021257	Y22D7AR.3	_
WBGene00021259	glb-30	GLoBin related [Source:RefSeq peptide;Acc:NP_497442]
WBGene00021287	Y24D9B.1	an ortholog of human N4BP1 (NEDD4 binding protein 1), NYNRIN (NYN domain and retroviral integrase containing) and KHNYN (KH and NYN domain containing) and members of the Zinc fingers, CCCH-type family including ZC3H12B. [Source:WB overview WS253]
WBGene00044256	Y45F10C.6	_
WBGene00044526	T28A11.22	_
WBGene00044570	T22B7.8	_
WBGene00045468	F08A8.8	_
WBGene00017344	F10E7.2	an ortholog of human EWSR1 (EWS RNA-binding protein 1) and TAF15 (TAF15 RNA polymerase II, TATA box binding protein (TBP)-associated factor) [Source:WB overview WS253]
