# Supplementary material for: Coordinated inhibition of C/EBP by Tribbles in multiple tissues is essential for Caenorhabditis elegans development
Source: BMC Biol. 2016 Dec 7;14:104. doi: 10.1186/s12915-016-0320-z (PMC5141650; doi:10.1186/s12915-016-0320-z)
Supplement: Additional file 11: Table S2. — List of strains and alleles. (XLSX 18 kb) [file 12915_2016_320_MOESM11_ESM.xlsx]

## Sheet: Supp Table 2
Figure	strain	genotype	Plasmid expressing in the transgenic line	Coinjection marker for the transgenic line (in order)	Comments
1	CZ22446	nipi-3(ju1293) X ; nipi-3 gDNA(juEx6807)	pCZGY3044	myo-2p::mCherry	nipi-3 gDNA rescues nipi-3(ju1293) lethality
1	CZ22625	mec-7p::GFP(muIs32) II ; nipi-3(ju1293) X ; nipi-3 gDNA(juEx6807)	pCZGY3044	myo-2p::mCherry	nipi-3 gDNA rescues nipi-3(ju1293) lethality
1	CZ23616	mec-7p::GFP(muIs32) II ; nipi-3(ju1293) X ; nipi-3 gDNA(juEx7233)	pCZGY3044	myo-2p::GFP	nipi-3 gDNA rescues nipi-3(ju1293) lethality
1	CZ23617	mec-7p::GFP(muIs32) II ; nipi-3(ju1293) X ; nipi-3 gDNA(juEx7234)	pCZGY3044	myo-2p::GFP	nipi-3 gDNA rescues nipi-3(ju1293) lethality
1	IG1614	nipi-3(fr148) X ; nipi-3 gDNA(juEx6807)	pCZGY3044	myo-2p::mCherry	nipi-3 gDNA rescues nipi-3(ju1293) lethality
1	CZ24527	AJM-1::GFP(ncIs13) ; nipi-3(ju1293) X ; nipi-3 gDNA(juEx6807)	pCZGY3044	myo-2p::mCherry	AJM-1::GFP expresses in epithelial cells; used as seam cell marker
1	IG1645	nipi-3(fr148) X ; lag-2p::GFP(qIs56) V ; nipi-3 gDNA(juEx6807)	pCZGY3044	myo-2p::mCherry	lag-2p::GFP expresses in distal tip cells
1	IG1636	nipi-3p::GFP::NIPI-3 KI(fr152)	pSO1		nipi-3 GFP knock-in
2, S5	CZ23397	nipi-3(ju1293) cebp-1(ju1367) X			cebp-1 missense mutation (R241W)
2, S5	CZ23419	nipi-3(ju1293) X ; mak-2(ju1349) IV			mak-2 missense mutation (A182V)
2, S5	CZ23151	nipi-3(ju1293) X ; mak-2(ju1351) IV			mak-2 missense mutation (T155P)
2, S5	CZ23041	nipi-3(ju1293) sek-1(ju1340) X			sek-1 missense mutation (A205V)
2, S5	CZ23690	nipi-3(ju1293) X ; nsy-1(ju1355) II			nsy-1 missense mutation (G793E)
2, S5	CZ23688	nipi-3(ju1293) X ; nsy-1(ju1350) II			nsy-1 missense mutation (G437E)
2, S5	CZ23693	nipi-3(ju1293) X ; tir-1(ju1374) III			tir-1 long isoform missense mutation (P817S)
2	CZ8920	cebp-1(tm2807) X
2	CZ8762	mak-2(ok2394) IV ; mec-7p::GFP(muIs32) II
2	CZ21739	tir-1(qd4) III ; mec-7p::GFP(muIs32) II
2	CZ13543	nsy-1(ok593) II ; mec-4p::GFP(zdIs5) I
2	CZ4092	sek-1(km4) X
2	CZ8972	pmk-1(km25) IV
2	CZ22666	nipi-3(fr148) cebp-1(tm2807) X
2	CZ22363	nipi-3(ju1293) cebp-1(tm2807) X
2	CZ23077	nipi-3(ju1293) X ; mak-2(ok2394) IV
2	CZ24059	tir-1(qd4) III ; nipi-3(ju1293) X ; nipi-3 gDNA(juEx6807)	pCZGY3044	myo-2p::mCherry	No need to keep juEx6807 to maintain this strain
2	CZ24007	nsy-1(ok593) II ; nipi-3(ju1293) X ; nipi-3 gDNA(juEx6807)	pCZGY3044	myo-2p::mCherry	No need to keep juEx6807 to maintain this strain
2	CZ23578	nipi-3(ju1293) sek-1(km4) X
2	CZ23577	mec-7p::GFP(muIs32) II ; pmk-1(km25) IV ; nipi-3(ju1293) X ; nipi-3 gDNA(juEx6807)	pCZGY3044	myo-2p::mCherry	No need to keep juEx6807 to maintain this strain
3	CZ18266	cebp-1p(2.2kb)::GFP(juIs420)	pCZGY2518		Integration line
3	CZ18480	cebp-1p(2.2kb)::GFP(juIs421)	pCZGY2518		Integration line
3	IG1643	nipi-3(fr4) X ; cebp-1p::GFP(juIs420)	pCZGY2518
3	IG1644	nipi-3(fr4) X ; cebp-1p::GFP(juIs421)	pCZGY2518
3	IG1641	nipi-3(fr148) X ; cebp-1p::GFP(juIs420) ; nipi-3 gDNA(juEx6807)	pCZGY3044, pCZGY2518	myo-2p::mCherry
3	IG1642	nipi-3(fr148) X ; cebp-1p::GFP(juIs421) ; nipi-3 gDNA(juEx6807)	pCZGY3044, pCZGY2518	myo-2p::mCherry
3	CZ24479	nipi-3(fr148) X ; nsy-1(ok593) II ; cebp-1p::GFP(juIs421)	pCZGY2518
3	CZ24198	nipi-3(fr148) X ; pmk-1(km25) IV ; cebp-1p::GFP(juIs421) ; mec-4p::GFP(zdIs5) I	pCZGY2518
3	CZ24197	nipi-3(fr148) X ; mak-2(ok2394) IV ; cebp-1p::GFP(juIs421)	pCZGY2518
3, S3	IG544-CZ19121	nipi-3(fr4) X			nipi-3 partial loss-of-function mutant
3, 6, S4	CZ24454	cebp-1(tm2807) X ; col-154p::CEBP-1::GFP(frSi6) II	pNP147		Epidermal expession of cebp-1; Single-copy insertion using a MosSCI method
3, 6, S4	CZ22832	nipi-3(ju1293) cebp-1(tm2807) X ; col-154p::CEBP-1::GFP(frSi6) II	pNP147
text	CZ23993	nipi-3(ju1293) X ; cebp-1p::CEBP-1::GFP(juEx5098) ; nipi-3 gDNA(juEx7233)	pCZGY3044, pCZGY2507	myo-2p::GFP ; myo-2p::mCherry	juEx5098 positive and juEx7233 negative worms are very sick and hard to find (appeared to be dead).
4	CZ19782	cebp-1p::CEBP-1(aa 1-230)::GFP(juEx5995)	pCZGY2506	gcy-8p::tagRFP	Superfically WT
4	CZ19783	cebp-1p::CEBP-1(aa 1-230)::GFP(juEx5996)	pCZGY2506	gcy-8p::tagRFP	Superfically WT
text	CZ20707	cebp-1(tm2807) X ; cebp-1p::CEBP-1(aa 1-115)::GFP(juEx6252)	pCZGY2546	myo-2p::mCherry	Superfically WT
text	CZ20708	cebp-1(tm2807) X ; cebp-1p::CEBP-1(aa 1-115)::GFP(juEx6253)	pCZGY2546	myo-2p::mCherry	Superfically WT
text	CZ21002	cebp-1(tm2807) X ; cebp-1p::CEBP-1(aa 237-319)::GFP(juEx6336)	pCZGY2550	myo-2p::mCherry	Superfically WT
text	CZ21003	cebp-1(tm2807) X ; cebp-1p::CEBP-1(aa 237-319)::GFP(juEx6337)	pCZGY2550	myo-2p::mCherry	Superfically WT
4	CZ24323	nipi-3(ju1293) X ; nipi-3 gDNA(juEx7233) ; cebp-1p::CEBP-1(aa 1-230)::GFP(juEx5996)	pCZGY3044, pCZGY2506	myo-2p::GFP ; gcy-8p::tagRFP	Partially rescued nipi-3(0) lethality; reached adulthood
4	CZ24192	nipi-3(ju1293) X ; nipi-3 gDNA(juEx7233) ; cebp-1p::CEBP-1(aa 1-230)::GFP(juEx5995) ; mec-7-GFP(muIs32) II	pCZGY3044, pCZGY2506	myo-2p::GFP ; gcy-8p::tagRFP	Partially rescued nipi-3(0) lethality; reached adulthood
4	CZ24472	nipi-3(ju1293) X ; nipi-3 gDNA(juEx6807) ; cebp-1p::CEBP-1(aa 1-115)::GFP(juEx7491)	pCZGY3044, pCZGY2546	myo-2p::mCherry ; myo-2p::GFP	Partially rescued nipi-3(0) lethality; reached adulthood
4	CZ24473	nipi-3(ju1293) X ; nipi-3 gDNA(juEx6807) ; cebp-1p::CEBP-1(aa 1-115)::GFP(juEx7492)	pCZGY3044, pCZGY2546	myo-2p::mCherry ; myo-2p::GFP	Partially rescued nipi-3(0) lethality; reached adulthood
4	CZ24470	nipi-3(ju1293) X ; nipi-3 gDNA(juEx6807) ; cebp-1p::CEBP-1(aa 237-319)::GFP(juEx7489)	pCZGY3044, pCZGY2550	myo-2p::mCherry ; myo-2p::GFP	Partially rescued nipi-3(0) lethality; reached adulthood
4	CZ24471	nipi-3(ju1293) X ; nipi-3 gDNA(juEx6807) ; cebp-1p::CEBP-1(aa 237-319)::GFP(juEx7490)	pCZGY3044, pCZGY2550	myo-2p::mCherry ; myo-2p::GFP	Partially rescued nipi-3(0) lethality; reached adulthood
4	CZ24528	nipi-3(ju1293) X ; nipi-3 gDNA(juEx7233) ; cebp-1p::CEBP-1(aa 237-319)::GFP(juEx6336)	pCZGY3044, pCZGY2550	myo-2p::GFP ; myo-2p::mCherry	Partially rescued nipi-3(0) lethality; reached adulthood
5	CZ17709	cebp-1(tm2807) X ; cebp-1p::FLAG::CEBP-1(juIs418)	pCZGY2508	myo-2p::mCherry
6	CZ23744	nipi-3(ju1293) X ; nipi-3 gDNA(juEx7233) ; mtl-2p::NIPI-3(juEx7208)	pCZGY3044, pCZGY3068	myo-2p::GFP ; myo-2p::mCherry	Intestinal expession of nipi-3
6	CZ23745	nipi-3(ju1293) X ; nipi-3 gDNA(juEx7233) ; mtl-2p::NIPI-3(juEx7209)	pCZGY3044, pCZGY3068	myo-2p::GFP ; myo-2p::mCherry	Intestinal expession of nipi-3
6	CZ24529	nipi-3(ju1293) X ; nipi-3 gDNA(juEx6807) ; mtl-2p::NIPI-3(juEx7519)	pCZGY3044, pCZGY3068	myo-2p::mCherry ; myo-2p::GFP	Intestinal expession of nipi-3
6	CZ23742	nipi-3(ju1293) X ; nipi-3 gDNA(juEx7233) ; col-12p::NIPI-3(juEx7231)	pCZGY3044, pCZGY3067	myo-2p::GFP ; myo-2p::mCherry	Epidermal expession of nipi-3
6	CZ23743	nipi-3(ju1293) X ; nipi-3 gDNA(juEx7233) ; col-12p::NIPI-3(juEx7232)	pCZGY3044, pCZGY3067	myo-2p::GFP ; myo-2p::mCherry	Epidermal expession of nipi-3
6	CZ24476	nipi-3(ju1293) X ; nipi-3 gDNA(juEx6807) ; col-12p::NIPI-3(juEx7494)	pCZGY3044, pCZGY3067	myo-2p::mCherry ; myo-2p::GFP	Epidermal expession of nipi-3
6	CZ24478	nipi-3(ju1293) X ; nipi-3 gDNA(juEx6807) ; col-12p::NIPI-3(juEx7495)	pCZGY3044, pCZGY3067	myo-2p::mCherry ; myo-2p::GFP	Epidermal expession of nipi-3
6	CZ24458	nipi-3(ju1293) X ; nipi-3 gDNA(juEx6807) ; rgef-1p::NIPI-3::GFP(juEx7477)	pCZGY3044, pCZGY3061	myo-2p::mCherry ; myo-2p::GFP	Pan-neuronal expession of nipi-3
6	CZ24459	nipi-3(ju1293) X ; nipi-3 gDNA(juEx6807) ; rgef-1p::NIPI-3::GFP(juEx7478)	pCZGY3044, pCZGY3061	myo-2p::mCherry ; myo-2p::GFP	Pan-neuronal expession of nipi-3
6	CZ24191	nipi-3(ju1293) X ; nipi-3 gDNA(juEx7233) ; rgef-1p::NIPI-3::GFP(juEx6981)	pCZGY3044, pCZGY3061	myo-2p::GFP ; ttx-3p::RFP	Pan-neuronal expession of nipi-3
6	CZ24262	nipi-3(ju1293) X ; nipi-3 gDNA(juEx7233) ; col-12p::NIPI-3, mtl-2p::NIPI-3(juEx7423)	pCZGY3044, pCZGY3067; pCZGY3068	myo-2p::GFP ; myo-2p::mCherry	Epidermal and intestinal expession of nipi-3
6	CZ24263	nipi-3(ju1293) X ; nipi-3 gDNA(juEx7233) ; col-12p::NIPI-3, mtl-2p::NIPI-3(juEx7424)	pCZGY3044, pCZGY3067; pCZGY3068	myo-2p::GFP ; myo-2p::mCherry	Epidermal and intestinal expession of nipi-3
6	CZ24460	nipi-3(ju1293) X ; nipi-3 gDNA(juEx6807) ; col-12p::NIPI-3, mtl-2p::NIPI-3(juEx7479)	pCZGY3044, pCZGY3067; pCZGY3068	myo-2p::mCherry ; myo-2p::GFP	Epidermal and intestinal expession of nipi-3
6	CZ24461	nipi-3(ju1293) X ; nipi-3 gDNA(juEx6807) ; col-12p::NIPI-3, mtl-2p::NIPI-3(juEx7480)	pCZGY3044, pCZGY3067; pCZGY3068	myo-2p::mCherry ; myo-2p::GFP	Epidermal and intestinal expession of nipi-3
6	CZ24462	nipi-3(ju1293) X ; nipi-3 gDNA(juEx6807) ; col-12p::NIPI-3, rgef-1p::NIPI-3(juEx7481)	pCZGY3044, pCZGY3067; pCZGY3061	myo-2p::mCherry ; myo-2p::GFP	Epidermal and pan-neuronal expession of nipi-3
6	CZ24463	nipi-3(ju1293) X ; nipi-3 gDNA(juEx6807) ; col-12p::NIPI-3, rgef-1p::NIPI-3(juEx7482)	pCZGY3044, pCZGY3067; pCZGY3061	myo-2p::mCherry ; myo-2p::GFP	Epidermal and pan-neuronal expession of nipi-3
6	CZ24464	nipi-3(ju1293) X ; nipi-3 gDNA(juEx6807) ; col-12p::NIPI-3, rgef-1p::NIPI-3,mtl-2p::NIPI-3(juEx7483)	pCZGY3044, pCZGY3067; pCZGY3068; pCZGY3061	myo-2p::mCherry ; myo-2p::GFP	Epidermal, pan-neuronal, and intestinal expession of nipi-3
6	CZ24465	nipi-3(ju1293) X ; nipi-3 gDNA(juEx6807) ; col-12p::NIPI-3, rgef-1p::NIPI-3,mtl-2p::NIPI-3(juEx7484)	pCZGY3044, pCZGY3067; pCZGY3068; pCZGY3061	myo-2p::mCherry ; myo-2p::GFP	Epidermal, pan-neuronal, and intestinal expession of nipi-3
6	CZ18808	cebp-1(tm2807) X ; rgef-1p::FLAG::CEBP-1::GFP(juSi127) II	pCZGY2524		Pan-neuronal expession of cebp-1; Single-copy insertion using a MosSCI method
6, S1	CZ24256	nipi-3(ju1293) cebp-1(tm2807) X ; ges-1p::CEBP-1(juEx7421)	pCZGY3071	myo-2p::mCherry	Intestinal expession of cebp-1
6, S1	CZ24257	nipi-3(ju1293) cebp-1(tm2807) X ; ges-1p::CEBP-1(juEx7422)	pCZGY3071	myo-2p::mCherry	Intestinal expession of cebp-1
6, S1	CZ22833	nipi-3(ju1293) cebp-1(tm2807) X ; rgef-1p::FLAG::CEBP-1::GFP(juSi127) II	pCZGY2524		Pan-neuronal expession of cebp-1
6, S1	CZ24326	nipi-3(ju1293) cebp-1(tm2807) X ; col-154p::CEBP-1::GFP(frSi6) II ; ges-1p-CEBP-1(juEx7421)	pNP147; pCZGY3071	myo-2p::mCherry	Epidermal and Intestinal expession of cebp-1
6, S1	CZ24327	nipi-3(ju1293) cebp-1(tm2807) X ; col-154p::CEBP-1::GFP(frSi6) II ; ges-1p-CEBP-1(juEx7422)	pNP147; pCZGY3071	myo-2p::mCherry	Epidermal and Intestinal expession of cebp-1
6, S1	CZ24482	nipi-3(ju1293) cebp-1(tm2807) X ; col-154p::CEBP-1::GFP(frSi6) II ; rgef-1p::FLAG::CEBP-1::GFP(juEx7496)	pNP147; pCZGY2524	myo-2p::mCherry	Epidermal and pan-neuronal expession of cebp-1
6, S1	CZ24483	nipi-3(ju1293) cebp-1(tm2807) X ; col-154p::CEBP-1::GFP(frSi6) II ; rgef-1p::FLAG::CEBP-1::GFP(juEx7497)	pNP147; pCZGY2524	myo-2p::mCherry	Epidermal and pan-neuronal expession of cebp-1
S3	CZ19144	nipi-3(fr4) cebp-1(tm2807) X ; mec-7p::GFP(muIs32) II
S3, S4	CZ19122	nipi-3(fr4) X ; mec-7p::GFP(muIs32) II
S4	CZ10191	nipi-3(fr4) X ; mec-4p::GFP(zdIs5) I
S4	CZ11473	cebp-1(tm2807) X ; mec-7p::GFP(muIs32) II
S4	CZ22362	nipi-3(ju1293) cebp-1(tm2807) X ; mec-7p::GFP(muIs32) II
S4	CZ22448	nipi-3(ju1293) cebp-1(tm2807) X ; mec-4p::GFP(zdIs5) I
S4	CZ22654	nipi-3(ju1293) cebp-1(tm2807) X ; mec-4p::GFP(zdIs5) I ; rgef-1p::FLAG::CEBP-1::GFP(juSi126) II
S4	IG1613	nipi-3(fr148) cebp-1(tm2807) X ; col-154p::CEBP-1::GFP(frSi6) II	pNP147
S4	IG1594	nipi-3(fr148) cebp-1(tm2807) X ; rgef-1p::FLAG::CEBP-1::GFP(juSi127) II
S4	IG1633	col-154p::CEBP-1::GFP(frSi6) II	pNP147
S5	CZ23821	nipi-3(ju1293) X ; tpa-1(k530) IV ; nipi-3 gDNA(juEx6807)	pCZGY3044	myo-2p::mCherry
S5	CZ24250	nipi-3(ju1293) X ; sta-2(ok1860) V ; nipi-3 gDNA(juEx6807)	pCZGY3044	myo-2p::mCherry
S5	CZ23075	nipi-3(ju1293) X ; dlk-1(tm4024) I ; nipi-3 gDNA(juEx6807)	pCZGY3044	myo-2p::mCherry
S5	CZ23076	nipi-3(ju1293) X ; mec-7p::GFP(muIs32) II ; pmk-3(ok169) IV ; nipi-3 gDNA(juEx6807)	pCZGY3044	myo-2p::mCherry
S5	CZ23158	nipi-3(ju1293) X ; mec-7p::GFP(muIs32) II ; mlk-1(km19) V ; nipi-3 gDNA(juEx6807)	pCZGY3044	myo-2p::mCherry
S5	CZ23159	nipi-3(ju1293) X ; kgb-1(um3) IV ; nipi-3 gDNA(juEx6807)	pCZGY3044	myo-2p::mCherry
text	CZ24264	eft-3p::CEBP-1::GFP::tbb-2 3'UTR(juEx7425)	pCZ944, 0.01 ng/ul	myo-2p::mCherry
text	CZ24265	eft-3p::CEBP-1::GFP::tbb-2 3'UTR(juEx7426)	pCZ944, 0.01 ng/ul	myo-2p::mCherry
text	CZ24317	eft-3p::CEBP-1::GFP::tbb-2 3'UTR(juEx7431)	pCZ944, 1 ng/ul	myo-2p::mCherry
text	CZ24318	eft-3p::CEBP-1::GFP::tbb-2 3'UTR(juEx7432)	pCZ944, 1 ng/ul	myo-2p::mCherry
NA	CZ22608	mec-4p::mCherry(juIs252) ; NIPI-3(WT)::GFP(juEx6880)	pCZGY3063	gcy-8p::GFP	NIPI-3::GFP is functional
NA	CZ22609	mec-4p::mCherry(juIs252) ; NIPI-3(WT)::GFP(juEx6881)	pCZGY3063	gcy-8p::GFP	NIPI-3::GFP is functional
Failed to make	NA	nipi-3(ju1293) cebp-1(tm2807) X ; nipi-3 gDNA(juEx7233) ; cebp-1p::CEBP-1::GFP(juEx5098)	pCZGY3044, pCZGY2507
Failed to make	NA	nipi-3(ju1293) X ; pmk-1(km25) IV ; nipi-3 gDNA(juEx7233) ; cebp-1p::CEBP-1::GFP(juEx5098)	pCZGY3044, pCZGY2507
