# Supplementary material for: Coordinated inhibition of C/EBP by Tribbles in multiple tissues is essential for Caenorhabditis elegans development
Source: BMC Biol. 2016 Dec 7;14:104. doi: 10.1186/s12915-016-0320-z (PMC5141650; doi:10.1186/s12915-016-0320-z)
Supplement: Additional file 12: Table S3. — List of plasmids and primers used for qRT-PCR. (XLSX 13 kb) [file 12915_2016_320_MOESM12_ESM.xlsx]

## Sheet: Supp Table 3a_Plasmids
Plasmid name	Description	Purpose	Comments 1	Comments 2
pCZGY3044	nipi-3 gDNA	Rescue nipi-3(0) lethality
pCZGY3053	nipi-3 sgRNA8	Generate ju1293 deletion allele using CRSIPR-Cas9	sgRNA target sequence CTATAGAGTTCGCAATGCTC
pCZGY3054	nipi-3 sgRNA9	Generate ju1293 deletion allele using CRSIPR-Cas9	sgRNA target sequence GCAACTGACACGTGGATCTA
pCZGY3055	nipi-3 sgRNA10	Generate ju1293 deletion allele using CRSIPR-Cas9	sgRNA target sequence GCTCCGCACCACATGTGAAC
pCZGY3056	nipi-3 sgRNA11	Generate ju1293 deletion allele using CRSIPR-Cas9	sgRNA target sequence TGACCGCTGATGAAATCCGT
pNP172	nipi-3 sgRNA 2_pDD162	Generate fr148 deletion allele using CRSIPR-Cas9	sgRNA target sequence TCTGACTCCAGTTCTAGGAT
pCZGY3073	unc-22 sgRNA	Co-CRISPR	sgRNA target sequence GAACCCGTTGCCGAATACAC
pSO1	pPD282 GFP-C1^SEC^3xFlag NIPI-3	Generate GFP::NIPI-3 Knock-in (fr152)	left homology: ggtgttgagccagctatctttttccttgttccaaagagatcatgctttttctttttcatatacgtagatgcctaagacatggaaaaaacaattatttcctcctgcttcttgttttgctcttcaaattcatcttcagaacagagtaaaatactataatattaaatatgcttaatagcctaatcaaattgcaaattatgacttcaatttccaaccatggctcccctaatcggttacaactcgtttgtgaacagtcttacagttctcgagacatttgattttatcactattcgaccatctacccactcattctctatctctcgtttcggtccccgtagtttccttctctgacacttgtgttgatcgtagtgccgcgatgatatttcg…	right homology: ATGGCTCGTACAAAATGCAAAACCAAAACCGTAGCAAATCCTAGAACTGGAGTCAGAAAAACCGCAAAAGATCTTTCTGAACCAGTTCGTCAGGATGCCGTTTCAAGAAGGAGGCCCACAACTCTTCCTTTTGTTGGAAATACCTCAAGTCGTCCAAGGGTGTTTTACGATGTTCTAGCCAAGAAGAATGTCGTCTTCCCAAATGTCAAAGCAGAGTACCACTATAGAGTTCGCAATGCTCCGAAGATTGATCCAAAGAATTTTGGCACGACGCTTCCAATCTGCTATTCTTCAATCGGACCTGCAAAAACACTTGAACTTCGTCCACTGGGTCGTCTACCCCCGCACATCATCAAAGCGTTGAATGATCACTACGTGCAACT…
pCZGY3063	NIPI-3(WT)::GFP	Rescue nipi-3(0) lethality
pCZGY2505	cebp-1p(2.2kb)::GFP	Transcriptional reporter of cebp-1
pCZGY2507	cebp-1p(2.2kb)::CEBP-1::GFP	Translational reporter of cebp-1
pCZGY2506	cebp-1p::CEBP-1(aa 1-230)::GFP	Truncated form of CEBP-1
pCZGY2546	cebp-1p::CEBP-1(aa 1-115)::GFP	Truncated form of CEBP-1
pCZGY2550	cebp-1p::CEBP-1(aa 237-319)::GFP	Truncated form of CEBP-1
pCZGY2508	cebp-1p(2.2kb)::FLAG::CEBP-1	FLAG::CEBP-1 for ChIP
pCZGY3067	col-12p::NIPI-3	Epidermal expression of nipi-3	same sequence used in Pujol et al. 2008 cloned in plasmid
pCZGY3061	rgef-1p::NIPI-3::GFP	Pan-neuronal expression of nipi-3
pCZGY3068	mtl-2p::NIPI-3	Intestinal expression of nipi-3
pCZ944	eft-3p::CEBP-1::GFP::tbb-2 3'UTR	Ubiquitous expression of cebp-1
pNP147	col-154p::CEBP-1::GFP	Epidermal expression of cebp-1
pCZGY2524	rgef-1p::FLAG::CEBP-1::GFP	Pan-neuronal expression of cebp-1
pCZGY3071	ges-1p::CEBP-1	Intestinal expression of cebp-1
pCZGY3103	BD-NIPI-3 FL (aa 1-655)	Yeast two-hybrid assay	BD: LexA DNA-binding domain
pCZGY3083	AD-CEBP-1 FL (aa 1-319)	Yeast two-hybrid assay	AD: Gal4 activation domain
pCZGY2522	AD-CEBP-1 (aa 1-235)	Yeast two-hybrid assay	AD: Gal4 activation domain
pCZGY2520	AD-CEBP-1 (aa 1-115)	Yeast two-hybrid assay	AD: Gal4 activation domain
pCZGY3099	AD-CEBP-1 (aa 117-175)	Yeast two-hybrid assay	AD: Gal4 activation domain
pCZGY2521	AD-CEBP-1 (aa 73-235)	Yeast two-hybrid assay	AD: Gal4 activation domain
pCZGY3084	AD-CEBP-1 (aa 117-235)	Yeast two-hybrid assay	AD: Gal4 activation domain
*Plasmids were created using the Gibson cloning method, TOPO-TA or gateway cloning system.

## Sheet: Supp Table 3b_qRT_Primers
JEP	Sequence name	Associated gene or cosmid	Sequence	Comments
538	actin F	T04C12.6.1 act-1-2-3-4	CCATCATGAAGTGCGACATTG	amplify act-1-2-3
539	actin R	T04C12.6.1 act-1-2-3	CATGGTTGATGGGGCAAGAG	amplify act-1-2-3
969	nlp-34 F	nlp-34	ATATGGATACCGCCCGTACG	up upon fungal infection
970	nlp-34 R	nlp-34	CTATTTTCCCCATCCGTATCC	up upon fungal infection
1560	cebp-1 F1	cebp-1	GCCGTGGAATAAATATGAGG	up in nipi-3(0)
1561	cebp-1 R1	cebp-1	TTCTCAGGAATAAAGGCCC	up in nipi-3(0)
2075	cebp-1 F2	cebp-1	GCAAGACAAGACTCTCTTAC	up in nipi-3(0)
2076	cebp-1 R2	cebp-1	CCAAGGTCCAGCTCAGTTTC	up in nipi-3(0)
2857	sek-1 F	sek-1	CATGGCCAAGACTGTACAAG	CEBP-1 ChIP-seq target
2858	sek-1 R	sek-1	AACTCCATACATCAGCTCTC	CEBP-1 ChIP-seq target
2872	pmk-1 F	pmk-1	CTGTTTGTGCTGCTGAATGT	specific to pmk-1
2873	pmk-1 R	pmk-1	AAGTCGGAGTTCACGATATG	specific to pmk-1
