# Supplementary material for: Coordinated inhibition of C/EBP by Tribbles in multiple tissues is essential for Caenorhabditis elegans development
Source: BMC Biol. 2016 Dec 7;14:104. doi: 10.1186/s12915-016-0320-z (PMC5141650; doi:10.1186/s12915-016-0320-z)
Supplement: Additional file 14: — Primary data for Figs. 3b, c, k and 5b and Figures S4a and S6b. (XLSX 20 kb) [file 12915_2016_320_MOESM14_ESM.xlsx]

## Sheet: Fig. 3b
Fig. 3b. Densitometric quantifications of p-PMK-1 immunoblot signals normalized to Actin
	nipi-3(0) sek-1(0)	WT	cebp-1(0)	nipi-3(0) cebp-1(0)	nipi-3(0)
replicate 1	0	1	1.5	1.4	4.6
replicate 2	0	1	0.94	0.91	7.23
replicate 3	0	1	1.21696	1.37082	8.4027
Average	0	1	1.21899	1.22694	6.74423
SEM	0	0	0.161661	0.158694	1.12429
n	3	3	3	3	3
One-way analysis of variance
P value	< 0.0001
P value summary	***
Are means signif. different? (P < 0.05)	Yes
Number of groups	5
F	27.28
R squared	0.9161
one-way ANOVA with Tukey's post hoc tests
Tukey's Multiple Comparison Test	Mean Diff.	q	Significant? P < 0.05?	Summary	95% CI of diff
WT vs cebp-1(0)	-0.219	0.427	No	ns	-2.606 to 2.168
WT vs nipi-3(0) cebp-1(0)	-0.2269	0.4425	No	ns	-2.614 to 2.160
WT vs nipi-3(0)	-5.744	11.2	Yes	***	-8.131 to -3.357

## Sheet: Fig. 3c
Fig. 3c. Relative abundance of pmk-1 mRNA normalized to actin mRNA
Quantitiative RT-PCR analysis
	WT	nipi-3(0) cebp-1(0)	nipi-3(0)
replicate 1	1	1.59884	0.963592
replicate 2	1	1.30874	0.781146
replicate 3	1	0.605365	0.886178
Average	1	1.17098	0.876972
SEM	0	0.294945	0.0528686
n	3	3	3
Repeated Measures ANOVA
P value	0.5272
P value summary	ns
Are means signif. different? (P < 0.05)	No
Number of groups	3
F	0.7546
R squared	0.2739
one-way ANOVA with Tukey's post hoc tests
Tukey's Multiple Comparison Test	Mean Diff.	q	Significant? P < 0.05?	Summary	95% CI of diff
WT vs nipi-3(0) cebp-1(0)	0.171	1.006	No	ns	-0.6857 to 1.028
WT vs nipi-3(0)	-0.123	0.7238	No	ns	-0.9797 to 0.7337

## Sheet: Fig. 3k
Fig. 3k. Relative abundance of cebp-1 mRNA normalized to actin mRNA
Quantitiative RT-PCR analysis
(log 2)	WT	nipi-3(fr4)	nipi-3(fr148)
replicate 1	0	2.39094	2.50728
replicate 2	0	2.23695	3.8303
replicate 3	0	1.57531	1.80968
Average	0	2.06774	2.71576
SEM	0	0.250193	0.592544
n	3	3	3
One-way analysis of variance
P value	0.005
P value summary	**
Are means signif. different? (P < 0.05)	Yes
Number of groups	3
F	14.59
R squared	0.8294
one-way ANOVA with Tukey's post hoc tests
Tukey's Multiple Comparison Test	Mean Diff.	q	Significant? P < 0.05?	Summary	95% CI of diff
WT vs nipi-3(fr4)	-2.068	5.568	Yes	*	-3.679 to -0.4564
WT vs nipi-3(fr148)	-2.716	7.313	Yes	**	-4.327 to -1.104

## Sheet: Fig. 5b
Fig. 5b. Relative abundance of sek-1 mRNA normalized to actin mRNA
Quantitiative RT-PCR analysis
	WT	nipi-3(0) cebp-1(0)	nipi-3(0)
replicate 1	1	0.981858	1.72553
replicate 2	1	1.58626	2.22672
replicate 3	1	0.844971	1.62105
Average	1	1.1377	1.85776
SEM	0	0.227737	0.186926
n	3	3	3
One-way analysis of variance
P value	0.0149
P value summary	*
Are means signif. different? (P < 0.05)	Yes
Number of groups	3
F	14.39
R squared	0.878
one-way ANOVA with Tukey's post hoc tests
Tukey's Multiple Comparison Test	Mean Diff.	q	Significant? P < 0.05?	Summary	95% CI of diff
WT vs nipi-3(0) cebp-1(0)	0.1377	1.134	No	ns	-0.4743 to 0.7497
WT vs nipi-3(0)	0.8578	7.064	Yes	*	0.2457 to 1.470

## Sheet: Fig. S4a
Figure S4a. Relative abundance of nlp-34 mRNA normalized to actin mRNA
Quantitiative RT-PCR analysis
(log 2)	WT	nipi-3(0) cebp-1(0)	nipi-3(0) cebp-1(0); Tg[Pepidermis::CEBP-1]	nipi-3(0) cebp-1(0); Tg[Pneuron::CEBP-1]	WT; Tg[Pepidermis::CEBP-1]
replicate 1	45.4609	10.4631	10.6419	6.18808	19.7125
replicate 2	24.6237	1.9937	1.05184	1.62674	27.7804
replicate 3	42.7452	1.77812	9.12838	2.92016	18.8699
Average	37.6099	4.74496	6.94071	3.57832	22.1209
SEM	6.54025	2.85973	2.97667	1.35724	2.84019
n	3	3	3	3	3
One-way analysis of variance
P value	0.0003
P value summary	***
Are means signif. different? (P < 0.05)	Yes
Number of groups	5
F	15.46
R squared	0.8608
one-way ANOVA with Tukey's post hoc tests
Tukey's Multiple Comparison Test	Mean Diff.	q	Significant? P < 0.05?	Summary	95% CI of diff
WT vs nipi-3(0) cebp-1(0)	32.86	8.801	Yes	***	15.49 to 50.24
WT vs nipi-3(0) cebp-1(0); Tg[Pepidermis::CEBP-1]	30.67	8.213	Yes	**	13.29 to 48.05
WT vs nipi-3(0) cebp-1(0); Tg[Pneuron::CEBP-1]	34.03	9.113	Yes	***	16.65 to 51.41
WT vs WT; Tg[Pepidermis::CEBP-1]	15.49	4.148	No	ns	-1.890 to 32.87
nipi-3(0) cebp-1(0) vs nipi-3(0) cebp-1(0); Tg[Pepidermis::CEBP-1]	-2.196	0.588	No	ns	-19.57 to 15.18
nipi-3(0) cebp-1(0) vs nipi-3(0) cebp-1(0); Tg[Pneuron::CEBP-1]	1.167	0.3124	No	ns	-16.21 to 18.55

## Sheet: Fig. S6b
Figure S6b. Densitometric quantifications of p-PMK-1 immunoblot signals normalized to Actin
	WT	nipi-3(0); mak-2(0)
replicate 1	1	1
replicate 2	1	1.2
replicate 3	1	1.9
replicate 4	1	1.1
Average	1	1.3
SEM	0	0.204124
n	4	4
paired two tailed t-test	p-value	summary
WT vs nipi-3(0); mak-2(0)	0.237986	ns
